# Supplementary material for: Machine learning-guided acyl-ACP reductase engineering for improved in vivo fatty alcohol production
Source: Nat Commun. 2021 Oct 5;12:5825. doi: 10.1038/s41467-021-25831-w (PMC8492656; doi:10.1038/s41467-021-25831-w)
Supplement: Supplementary file 3 — Source Data [file 41467_2021_25831_MOESM3_ESM.xlsx]

## Sheet: Figure 1c
	Final_Label	Block_seq	C6	C8	C10	C12	C14	C16	Sum C6-C16	OD (10 fold diluted)	Expression (ug/mL)	Date
283	Empty Backbone		1.45064e-05	0.0570015	0.110354	0.229008	0.257104	0.587562	1.24104	Not measured	Not measured	2020-02-03
284	MA-ACR (Parent A)	A-AAAAAAAA	0	0.0818927	0.111509	0.187186	1.27342	10.3887	12.0427	Not measured	Not measured	2020-02-03
285	Parent B (Fusion A-B)	A-BBBBBBBB	2.35057e-05	0.0562038	0.13395	0.465546	5.64277	37.4242	43.7227	Not measured	Not measured	2020-02-03
286	Parent T (Fusion A-T)	A-TTTTTTTT	0	0.0653285	0.130842	0.265842	0.630462	1.29411	2.38658	Not measured	Not measured	2020-02-03
287	MB-ACR	B-BBBBBBBB	1.52831e-05	0.0417485	0.148789	1.54761	5.33044	33.3722	40.4408	Not measured	Not measured	2020-02-03
288	Fusion B-A	B-AAAAAAAA	9.07132e-06	0.0696882	0.115185	0.219876	1.10299	9.58498	11.0927	Not measured	Not measured	2020-02-03
289	Fusion B-T	B-TTTTTTTT	9.52699e-06	0.0698483	0.121707	0.190441	0.700577	4.88387	5.96645	Not measured	Not measured	2020-02-03
290	MT-ACR	T-tTTTTTT	1.44419e-05	0.0467124	0.133498	0.790159	0.570572	3.20917	4.75012	Not measured	Not measured	2020-02-03
291	Fusion T-A	T-AAAAAAAA	8.7035e-06	0.0756388	0.108489	0.0983222	0.296701	0.667307	1.24647	Not measured	Not measured	2020-02-03
292	Fusion T-B	T-BBBBBBBB	0	0.0554583	0.110088	0.400439	0.271165	1.18332	2.02047	Not measured	Not measured	2020-02-03
318	Fusion T-B	T-BBBBBBBB	0.0866276	0.488635	0.17045	0.0460631	0.539106	0.819482	2.15036	0.8616	23.5705	2020-08-14
319	Fusion T-B	T-BBBBBBBB	0.00872234	0.460531	0.172564	0.139969	0.139482	1.70671	2.62798	0.7212	17.7866	2020-08-14
320	Fusion B-T	B-TTTTTTTT	0.00313322	0.558063	0.23262	0.100989	0.650443	6.11549	7.66073	1.0752	40.9412	2020-08-14
321	Fusion B-T	B-TTTTTTTT	0.0165967	0.326425	0.253035	0.159916	0.552134	6.1491	7.4572	1.1952	21.4029	2020-08-14
322	Fusion T-A	T-AAAAAAAA	0.0160702	0.186037	0.261401	0.0578536	0.505926	0.331381	1.35867	0.4944	9.77592	2020-08-14
323	Fusion T-A	T-AAAAAAAA	0.0252624	0.402834	0.166158	0.0594682	0.505314	0.390809	1.54985	0.456	21.5931	2020-08-14
324	Fusion B-A	B-AAAAAAAA	0.0309221	0.489866	0.317017	0.128002	1.05616	10.1598	12.1818	1.0296	39.7437	2020-08-14
325	Fusion B-A	B-AAAAAAAA	0.0159028	0.401794	0.29886	0.0159715	1.52819	10.5961	12.8568	1.0188	46.0425	2020-08-14
326	Empty Vector		0.0016986	0.204243	0.211801	0.175474	0.160371	0.957481	1.71107	1.2252	0	2020-08-14
327	MA-ACR (Parent A)	A-AAAAAAAA	0.0117525	0.367065	0.23752	0.0611799	1.39418	11.2157	13.2874	1.0092	39.5097	2020-08-14
328	MB-ACR	B-BBBBBBBB	0.123063	0.377239	0.232623	0.0492103	3.7471	24.1925	28.7217	1.0488	21.9638	2020-08-14
329	MB-ACR	B-BBBBBBBB	0.00973041	0.736696	0.262878	0.153472	3.75946	27.804	32.7263	1.08	29.3122	2020-08-14
330	MT-ACR	T-tTTTTTT	0.0419149	0.294478	0.197119	0.0351516	0.48547	1.58899	2.64313	0.654	47.5883	2020-08-14
331	MT-ACR	T-tTTTTTT	0.00043645	0.312323	0.161427	0.0572283	0.462096	1.88413	2.87764	0.8016	35.7907	2020-08-14
294	ATR-82	A-BTABAAAB	0	0.038916	0.140988	0.221776	3.95056	13.9924	18.3446	Not measured	Not measured	2020-02-24
295	ATR-83	A-ATBBAAAB	6.25575e-06	0.0452684	0.151658	0.307738	6.58097	23.3327	30.4183	Not measured	Not measured	2020-02-24
296	ATR-86	A-ATBBBAAB	9.59036e-06	0.0220486	0.128267	0.224212	5.23543	17.4051	23.0151	Not measured	Not measured	2020-02-24
297	Empty Backbone		0	0.0832115	0.0907661	0.0774073	0.251516	0.624623	1.12752	Not measured	Not measured	2020-02-24
298	MA-ACR (Parent A)	A-AAAAAAAA	0	0.0742252	0.141237	0.1701	1.84676	5.73048	7.9628	Not measured	Not measured	2020-02-24
299	Parent T (Fusion A-T)	A-TTTTTTTT	1.2565e-06	0.0491389	0.149295	0.0976222	1.28314	2.97049	4.54969	Not measured	Not measured	2020-02-24
300	MB-ACR	B-BBBBBBBB	3.52602e-06	0.0847041	0.106691	0.200837	3.72822	11.4145	15.5349	Not measured	Not measured	2020-02-24
301	Fusion B-A	B-AAAAAAAA	2.5704e-06	0.0389386	0.158036	0.0939903	1.58753	4.42211	6.30061	Not measured	Not measured	2020-02-24
302	Fusion B-T	B-TTTTTTTT	5.28432e-06	0.0301817	0.1309	0.0933727	1.01037	2.45912	3.72395	Not measured	Not measured	2020-02-24
303	MT-ACR	T-tTTTTTT	0	0.0746991	0.103677	0.11836	0.99493	2.8157	4.10737	Not measured	Not measured	2020-02-24
304	Fusion T-A	T-AAAAAAAA	4.43863e-06	0.0166211	0.149568	0.0775387	0.483607	1.0587	1.78604	Not measured	Not measured	2020-02-24
305	Fusion T-B	T-BBBBBBBB	6.26643e-06	0.030798	0.121813	0.0727723	0.326005	0.965482	1.51688	Not measured	Not measured	2020-02-24
252	ATR-71	A-ABBBBAAB	0.0128368	0.355619	0.24007	0.00847451	5.50124	49.7148	55.833	1.638	10.204	2020-08-07
253	ATR-71	A-ABBBBAAB	0.00806829	0.283492	0.190216	0.0314094	2.83569	21.4445	24.7933	1.262	26.1294	2020-08-07
254	ATR-83	A-ATBBAAAB	0.000368083	0.304623	0.229066	0.0459155	5.73203	55.6624	61.9744	1.603	34.6393	2020-08-07
255	ATR-83	A-ATBBAAAB	0.0535688	0.345751	0.223926	0.0598561	5.87854	49.5364	56.0981	1.336	24.0491	2020-08-07
256	Empty Vector		0.0680104	0.342456	0.221587	0.00735943	0.232795	0.9465	1.81871	1.73	0	2020-08-07
257	MA-ACR (Parent A)	A-AAAAAAAA	0.00533155	0.302557	0.213263	0.0210211	1.13117	12.2308	13.9042	1.554	43.4933	2020-08-07
258	MA-ACR (Parent A)	A-AAAAAAAA	0.00931629	0.272901	0.228342	0.00662123	1.15845	12.5481	14.2237	1.612	40.4543	2020-08-07
259	Parent B (Fusion A-B)	A-BBBBBBBB	0.0483522	0.496333	0.338915	0.0154379	5.62514	36.3742	42.8984	1.603	43.7106	2020-08-07
260	Parent B (Fusion A-B)	A-BBBBBBBB	0.0178255	0.362491	0.239152	0.0371788	5.07948	38.7092	44.4453	1.742	18.487	2020-08-07
261	Parent T (Fusion A-T)	A-TTTTTTTT	0.00123151	0.278925	0.191331	0.0120358	0.67737	7.1603	8.32119	1.707	26.3614	2020-08-07
262	Parent T (Fusion A-T)	A-TTTTTTTT	0.0136395	0.292594	0.205823	0.00795408	0.676927	6.63113	7.82807	1.608	22.5474	2020-08-07

## Sheet: Figure 2c
	Final_Label	Block_seq	C6	C8	C10	C12	C14	C16	Sum C6-C16	OD (10 fold diluted)	Expression (ug/mL)	Date
0	ATR-23	A-ATBBBAAT	0.0031814	0.289746	0.083393	0.00731679	0.129956	3.10978	3.62338	0.94	Not measured	2018-11-10
1	ATR-23	A-ATBBBAAT	0.012752	0.328272	0.120304	0.0127061	0.204543	3.48149	4.16007	0.9	Not measured	2018-11-10
2	ATR-23	A-ATBBBAAT	0.0436752	0.323899	0.111672	0.0173237	0.0495735	3.12595	3.67209	1.09	Not measured	2018-11-10
3	Empty Vector		0.020582	0.280775	0.106812	0.0175693	0.000328366	0.842768	1.26883	0.82	Not measured	2018-11-10
4	Empty Vector		0.000216214	0.280531	0.053118	0.00160709	0.00892376	0.764943	1.10934	0.87	Not measured	2018-11-10
5	Empty Vector		0.0143001	0.273344	0.10173	0.01114	0.002835	0.913072	1.31642	0.91	Not measured	2018-11-10
6	MA-ACR (Parent A)	A-AAAAAAAA	0.0621332	0.324174	0.143104	0.021797	1.36912	9.47397	11.3943	0.84	Not measured	2018-11-10
7	MA-ACR (Parent A)	A-AAAAAAAA	0.0170923	0.314583	0.140028	0.0306107	1.48083	9.02319	11.0063	0.86	Not measured	2018-11-10
8	MA-ACR (Parent A)	A-AAAAAAAA	0.00651608	0.419915	0.0670956	0.00181226	1.39213	8.90313	10.7906	0.84	Not measured	2018-11-10
9	Parent B (Fusion A-B)	A-BBBBBBBB	0.059259	0.349359	0.151026	0.0689136	4.0285	29.6679	34.3249	1.29	Not measured	2018-11-10
10	Parent B (Fusion A-B)	A-BBBBBBBB	0.0477956	0.386738	0.122827	0.0652875	4.82616	36.5885	42.0373	1.34	Not measured	2018-11-10
11	Parent B (Fusion A-B)	A-BBBBBBBB	0.0541339	0.407268	0.16187	0.105406	5.42364	37.4958	43.6481	1.28	Not measured	2018-11-10
12	Parent T (Fusion A-T)	A-TTTTTTTT	0.0179945	0.307576	0.0685078	0.00275707	0.278713	6.01035	6.6859	1.66	Not measured	2018-11-10
13	Parent T (Fusion A-T)	A-TTTTTTTT	0.00528508	0.278565	0.105303	0.00407419	0.48186	8.277	9.15209	1.55	Not measured	2018-11-10
14	Parent T (Fusion A-T)	A-TTTTTTTT	0.0384239	0.368389	0.124839	0.000629689	0.511856	8.14573	9.18986	1.4	Not measured	2018-11-10
15	ATR-01	A-ATAATTBB	0.00475212	0.135521	0.200674	0.121253	0.519595	0.25827	1.24007	1.02	Not measured	2018-11-15
16	ATR-02	A-TATTTTAB	0.0151981	0.130365	0.165979	0.0999762	0.397758	3.03178e-05	0.809306	1.19	Not measured	2018-11-15
17	ATR-03	A-TTTTBTBA	0.00214639	0.190721	0.242049	0.142327	0.355233	0	0.932477	1.06	Not measured	2018-11-15
18	ATR-04	A-ATTBAATB	0.0057821	0.147189	0.149259	0.0715052	0.221291	2.54593e-05	0.595051	0.96	Not measured	2018-11-15
19	ATR-05	A-ABTATTTA	0.0183986	0.232916	0.177244	0.142237	0.346404	3.43093e-05	0.917234	1.06	Not measured	2018-11-15
20	ATR-06	A-TAATBTTB	0.0178889	0.179766	0.17529	0.07449	0.418366	6.13679e-05	0.865862	0.96	Not measured	2018-11-15
21	ATR-07	A-AATAATBT	0.0648598	0.205436	0.169239	0.0642149	0.254139	2.81201e-05	0.757916	0.98	Not measured	2018-11-15
22	ATR-08	A-ATTABTAT	0.0201624	0.225566	0.179571	0.0887287	0.275318	5.35698e-05	0.789399	1.36	Not measured	2018-11-15
23	ATR-09	A-TBATATAB	0.0410486	0.216942	0.150599	0.0650845	0.430122	0.0686094	0.972405	0.93	Not measured	2018-11-15
24	ATR-10	A-TTBAATTA	0.000860344	0.138066	0.21961	0.0941117	0.949532	1.3374	2.73959	1.05	Not measured	2018-11-15
25	ATR-11	A-ATBTATTA	0.000109081	0.136315	0.143897	0.0563159	0.38116	0	0.717797	0.76	Not measured	2018-11-15
26	ATR-12	A-BAABTTAA	0.00674506	0.238091	0.216333	0.0774984	0.368817	2.84411e-05	0.907512	1.13	Not measured	2018-11-15
27	ATR-13	A-BTTAAATB	0.0320342	0.157332	0.180613	0.115658	0.311019	0.000121006	0.796778	0.88	Not measured	2018-11-15
28	ATR-14	A-TBBTTABT	3.62197e-05	0.309947	0.202719	0.0885897	0.443039	5.16269e-05	1.04438	1.36	Not measured	2018-11-15
29	ATR-15	A-TBABATTT	0.000892939	0.182402	0.152024	0.0987037	0.269714	0	0.703737	0.96	Not measured	2018-11-15
30	ATR-16	A-BBATBATT	0.000890262	0.127415	0.167523	0.0807222	0.314081	8.95614e-05	0.690722	1.16	Not measured	2018-11-15
31	ATR-17	A-BBTTATBA	0.0164048	0.193907	0.159179	0.0448894	0.308508	5.49304e-05	0.722943	1.36	Not measured	2018-11-15
32	ATR-18	A-TTABTABA	0.00739395	0.204562	0.281216	0.121593	0.656238	0.807946	2.07895	1	Not measured	2018-11-15
33	ATR-19	A-TBTABAAA	0.0198919	0.207998	0.178592	0.123745	0.297457	0.000144735	0.827829	0.9	Not measured	2018-11-15
34	ATR-20	A-BTBATTAT	0.0149986	0.252756	0.242295	0.109178	0.622502	1.12551	2.36724	1.01	Not measured	2018-11-15
35	ATR-21	A-AABTTAAT	0.000959636	0.166766	0.208769	0.0772897	0.309577	0.00832109	0.771682	1.06	Not measured	2018-11-15
36	ATR-22	A-BABBTATA	0.010415	0.218701	0.192169	0.129315	0.418353	0	0.968952	1.12	Not measured	2018-11-15
37	ATR-24	A-TABATABT	0.000291573	0.176604	0.222284	0.075599	0.3418	6.68267e-05	0.816646	1.07	Not measured	2018-11-15
38	ATR-25	A-BTBTTAAB	0.00261008	0.197832	0.214243	0.0873312	0.95223	2.44699	3.90124	0.98	Not measured	2018-11-15
39	MA-ACR (Parent A)	A-AAAAAAAA	0.00316212	0.177777	0.202436	0.133002	1.73373	5.89085	8.14096	0.89	Not measured	2018-11-15
40	ATR-26	A-TAAABTBB	0.00193381	0.192315	0.153283	0.107768	0.384618	2.11627	2.95618	0.994	Not measured	2018-12-14
41	ATR-26	A-TAAABTBB	0.0050916	0.167971	0.167732	0.178662	0.42182	2.67938	3.62066	0.994	Not measured	2018-12-14
42	ATR-26	A-TAAABTBB	0.0156542	0.165421	0.136113	0.157874	0.675297	2.99533	4.14569	0.994	Not measured	2018-12-14
43	ATR-27	A-TTBTTTAA	0.00959447	0.188968	0.211397	0.152242	0.288025	2.07652	2.92675	1.18	Not measured	2018-12-14
44	ATR-27	A-TTBTTTAA	0.0252422	0.282348	0.236045	0.18785	0.746171	3.96004	5.4377	1.18	Not measured	2018-12-14
45	ATR-27	A-TTBTTTAA	0.0165801	0.286546	0.210329	0.208622	0.497132	2.96764	4.18685	1.18	Not measured	2018-12-14
46	ATR-28	A-TBAAATAA	0.0259097	0.253197	0.16221	0.193271	0.113824	1.7543	2.50271	0.915	Not measured	2018-12-14
47	ATR-28	A-TBAAATAA	0.0343225	0.251798	0.154734	0.145152	0.252123	1.9575	2.79563	0.915	Not measured	2018-12-14
48	ATR-28	A-TBAAATAA	0.0277259	0.242941	0.189064	0.215655	0.247708	1.80231	2.72541	0.915	Not measured	2018-12-14
49	ATR-29	A-TBTTATTB	0.0184203	0.223089	0.148697	0.114865	0.00882131	0.106368	0.620261	1.205	Not measured	2018-12-14
50	ATR-29	A-TBTTATTB	0.00143249	0.147925	0.156562	0.142734	0.016524	0.0207197	0.485897	1.205	Not measured	2018-12-14
51	ATR-29	A-TBTTATTB	0.00632937	0.152149	0.104394	0.155766	0.0327345	0.0232725	0.474644	1.205	Not measured	2018-12-14
52	ATR-30	A-TAATAATA	0.00222754	0.157676	0.106518	0.166244	0.00565999	0.0441926	0.482518	1.065	Not measured	2018-12-14
53	ATR-30	A-TAATAATA	0.0269114	0.235936	0.121768	0.136958	0.0091151	0.102213	0.632901	1.065	Not measured	2018-12-14
54	ATR-30	A-TAATAATA	0.0115455	0.206149	0.148264	0.131655	0.0410154	0.0501925	0.58882	1.065	Not measured	2018-12-14
55	ATR-31	A-TBTTTATB	0.00377643	0.14653	0.112172	0.0779383	0.0128622	0.0764839	0.429762	1.346	Not measured	2018-12-14
56	ATR-31	A-TBTTTATB	0.024965	0.231263	0.149303	0.200976	0.00680101	0.189776	0.803085	1.346	Not measured	2018-12-14
57	ATR-31	A-TBTTTATB	0.0144214	0.211777	0.142541	0.0906199	0.0203615	0.116867	0.596588	1.346	Not measured	2018-12-14
58	ATR-32	A-TBTATATA	0.0270215	0.243689	0.189795	0.146386	0.0137596	0.000332389	0.620983	1.011	Not measured	2018-12-14
59	ATR-32	A-TBTATATA	0.0206229	0.344359	0.16048	0.267548	0.0106538	0.129033	0.932697	1.011	Not measured	2018-12-14
60	ATR-32	A-TBTATATA	0.0276254	0.209616	0.169621	0.0893367	0.0223293	0.0584447	0.576973	1.011	Not measured	2018-12-14
61	ATR-01	A-ATAATTBB	0.0680071	0.25708	0.269452	0.0596387	0.667708	0.477953	1.79984	1.107	Not measured	2018-12-20
62	ATR-01	A-ATAATTBB	0.0595114	0.231108	0.2278	0.0706365	0.622996	0.334046	1.5461	0.999	Not measured	2018-12-20
63	ATR-10	A-TTBAATTA	0.0840165	0.258921	0.261062	0.0805529	1.16508	0.952615	2.80225	1.086	Not measured	2018-12-20
64	ATR-10	A-TTBAATTA	0.0356111	0.239078	0.295629	0.0596599	1.00636	1.21306	2.8494	0.956	Not measured	2018-12-20
65	ATR-18	A-TTABTABA	0.0386627	0.210333	0.258392	0.0581652	0.776058	0.790388	2.132	1.135	Not measured	2018-12-20
66	ATR-18	A-TTABTABA	0.0928073	0.250782	0.256443	0.0601602	0.75973	1.06344	2.48336	1.187	Not measured	2018-12-20
67	ATR-20	A-BTBATTAT	0.0601989	0.222117	0.247368	0.0629221	0.7274	1.21422	2.53423	1.225	Not measured	2018-12-20
68	ATR-20	A-BTBATTAT	0.0904984	0.288848	0.309255	0.0481967	0.748231	1.3599	2.84493	1.343	Not measured	2018-12-20
69	ATR-25	A-BTBTTAAB	0.0532206	0.452314	0.343315	0.0607376	1.18786	3.6138	5.71124	1.358	Not measured	2018-12-20
70	ATR-25	A-BTBTTAAB	0.141751	0.315212	0.313227	0.051285	1.01709	3.44472	5.28328	1.193	Not measured	2018-12-20
71	MB-ACR	B-BBBBBBBB	0.088688	0.313227	0.279669	0.101841	3.86267	16.9298	21.5759	1.328	Not measured	2018-12-20
72	MB-ACR	B-BBBBBBBB	0.0527699	0.235083	0.274823	0.108147	3.81655	19.452	23.9394	1.861	Not measured	2018-12-20
73	MB-ACR	B-BBBBBBBB	0.0713996	0.229299	0.26736	0.0899969	3.75118	17.9913	22.4005	1.434	Not measured	2018-12-20
74	MT-ACR	T-tTTTTTT	0.0447172	1.00129	0.323292	0.0533097	1.23608	2.9115	5.57019	1.273	Not measured	2018-12-20
75	MT-ACR	T-tTTTTTT	0.157402	0.265056	0.247875	0.0401881	1.08893	3.19018	4.98963	1.36	Not measured	2018-12-20
76	MT-ACR	T-tTTTTTT	0.0345648	0.199367	0.190094	0.051342	0.709357	1.96474	3.14946	1.231	Not measured	2018-12-20
77	ATR-33	A-BTTAATBA								0.532	Not measured	2018-12-29
78	ATR-33	A-BTTAATBA	0.00259238	0.12557	0.324098	3.71019e-06	0.339924	0.00272515	0.794913	0.528	Not measured	2018-12-29
79	ATR-33	A-BTTAATBA	0.0578952	0.150233	0.396244	0	0.463455	0	1.06783	0.548	Not measured	2018-12-29
80	ATR-34	A-BTATBTTA	0.0152987	0.134999	0.337319	1.05098e-05	0.9817	2.63984	4.10917	0.576	Not measured	2018-12-29
81	ATR-34	A-BTATBTTA	0.0323329	0.138687	0.414329	3.78399e-06	0.926609	2.55847	4.07043	0.564	Not measured	2018-12-29
82	ATR-34	A-BTATBTTA	0.0515789	0.169528	0.405299	8.95173e-06	0.921628	2.38743	3.93548	0.532	Not measured	2018-12-29
83	ATR-35	A-ABBATABA								0.551	Not measured	2018-12-29
84	ATR-35	A-ABBATABA	0.016285	0.120828	0.306884	3.43687e-06	0.303781	0.00713805	0.75492	0.554	Not measured	2018-12-29
85	ATR-35	A-ABBATABA	0.0157098	0.145778	0.389087	1.2434e-05	0.368164	0.00147019	0.920221	0.592	Not measured	2018-12-29
86	ATR-36	A-AABBTTBA	0.0303584	0.156989	0.381443	4.24147e-06	0.449193	0.00133937	1.01933	0.608	Not measured	2018-12-29
87	ATR-36	A-AABBTTBA	0.0168612	0.167492	0.363234	4.71776e-06	0.379228	1.86468e-05	0.926838	0.601	Not measured	2018-12-29
88	ATR-36	A-AABBTTBA								0.597	Not measured	2018-12-29
89	ATR-37	A-BABTTTBA	0.0101048	0.102975	0.367757	7.48679e-06	0.498791	0.0672868	1.04692	0.558	Not measured	2018-12-29
90	ATR-37	A-BABTTTBA	0.0159909	0.144517	0.42566	0	0.60949	0.0137123	1.20937	0.52	Not measured	2018-12-29
91	ATR-37	A-BABTTTBA	0.0382607	0.256829	0.428706	1.3305e-05	0.56871	0.179869	1.47239	0.469	Not measured	2018-12-29
92	ATR-38	A-AABTTTBA	0.0250132	0.203876	0.403417	4.05284e-06	0.512643	0.122941	1.26789	0.467	Not measured	2018-12-29
93	ATR-38	A-AABTTTBA	0.0202384	0.167621	0.382097	0	0.498506	0.221329	1.28979	0.545	Not measured	2018-12-29
94	ATR-38	A-AABTTTBA	0.0250509	0.119106	0.353549	1.05966e-05	0.385445	0.152711	1.03587	0.611	Not measured	2018-12-29
95	ATR-39	A-AABATABA	0.0471399	0.227428	0.391008	1.51104e-05	0.53212	5.21025e-05	1.19776	0.474	Not measured	2018-12-29
96	ATR-39	A-AABATABA	0.0197552	0.145787	0.32385	0	0.406895	0.00873049	0.905019	0.556	Not measured	2018-12-29
97	ATR-39	A-AABATABA	0.0237566	0.11332	0.327237	3.47282e-06	0.359911	0.000434736	0.824663	0.607	Not measured	2018-12-29
98	ATR-40	A-BTBBBABB	0.0160506	0.139723	0.124688	0.0173618	2.48309	21.013	23.794	1.223	Not measured	2019-01-24
99	ATR-40	A-BTBBBABB	6.98286e-06	0.0746033	0.116498	0.00296009	2.37498	18.4726	21.0417	1.332	Not measured	2019-01-24
100	ATR-40	A-BTBBBABB	0.00321357	0.066615	0.0702553	0.00448542	1.73542	16.9876	18.8676	1.409	Not measured	2019-01-24
101	ATR-41	A-ATAAAAAB	0.00499465	0.130828	0.126319	0.00870065	2.34268	21.0852	23.6987	1.155	Not measured	2019-01-24
102	ATR-41	A-ATAAAAAB	0.00469031	0.0802602	0.0933619	0.0508059	3.01602	18.4965	21.7416	0.999	Not measured	2019-01-24
103	ATR-41	A-ATAAAAAB	0.0433425	0.160619	0.142389	0.0406707	3.87804	30.5954	34.8604	1.44	Not measured	2019-01-24
104	ATR-42	A-AABABAAA	1.90689e-05	0.0814177	0.117584	6.52289e-06	0.830344	10.7097	11.739	1.186	Not measured	2019-01-24
105	ATR-42	A-AABABAAA	0.000224852	0.0808534	0.0997533	0.00219609	0.628609	9.93129	10.7429	1.231	Not measured	2019-01-24
106	ATR-42	A-AABABAAA	0.020483	0.151312	0.165601	0.000936341	0.959876	12.205	13.5032	1.513	Not measured	2019-01-24
107	ATR-43	A-TTBTBTTT	1.10995e-05	0.0755287	0.0793561	0.00572584	0.0843732	2.55523	2.80023	1.079	Not measured	2019-01-24
108	ATR-43	A-TTBTBTTT	0.00444174	0.102287	0.0990786	0.00877228	0.0969338	2.92001	3.23153	1.206	Not measured	2019-01-24
109	ATR-43	A-TTBTBTTT	0.00261172	0.0485119	0.0774275	0.00605811	0.106637	2.54224	2.78349	1.03	Not measured	2019-01-24
110	ATR-44	A-AAABBAAA	4.85825e-06	0.0394629	0.081259	0.000377794	1.19708	11.9124	13.2306	1.097	Not measured	2019-01-24
111	ATR-44	A-AAABBAAA	0.00208	0.101642	0.142721	0	0.723731	10.8273	11.7974	1.267	Not measured	2019-01-24
112	Empty Vector		0.00132763	0.108597	0.0674519	0	0.0140718	1.46041	1.65186	0.893	Not measured	2019-01-24
113	MA-ACR (Parent A)	A-AAAAAAAA	0.000657863	0.099278	0.1162	0.0142657	1.48817	11.6133	13.3319	1.176	Not measured	2019-01-24
114	ATR-45	A-AAABAAAB	0.174258	0.0232193	0.107344	0.33104	3.24377	35.1971	39.0767	1.452	Not measured	2019-02-08
115	ATR-45	A-AAABAAAB	0.0149297	0.15407	0.10648	0.339158	2.71583	29.0727	32.4032	1.167	Not measured	2019-02-08
116	ATR-45	A-AAABAAAB	0.421839	3.77032e-06	0.00196718	0.277978	2.31313	23.3755	26.3904	1.301	Not measured	2019-02-08
117	ATR-46	A-AABAAAAB	0.579881	6.40795e-07	0.0183479	0.309882	2.55805	15.5207	18.9869	1.026	Not measured	2019-02-08
118	ATR-46	A-AABAAAAB	0.332761	2.68267e-06	0.00602285	0.222211	2.4316	17.7685	20.7611	1.001	Not measured	2019-02-08
119	ATR-46	A-AABAAAAB	0.264902	5.18467e-06	0.0187824	0.25144	2.20748	14.2081	16.9507	0.966	Not measured	2019-02-08
120	ATR-47	A-BBBTBABB	0.385115	0	0.0113295	0.211427	0.936849	5.69807	7.24279	0.953	Not measured	2019-02-08
121	ATR-47	A-BBBTBABB	0.626825	0	0.00650197	0.320527	1.1044	6.75842	8.81668	1.028	Not measured	2019-02-08
122	ATR-47	A-BBBTBABB	0.503413	7.77653e-06	0.0193221	0.183492	0.977753	6.56133	8.24532	1.189	Not measured	2019-02-08
123	ATR-48	A-BAAAAAAB	0.519106	2.15308e-06	0.0155267	0.2532	2.20923	12.7814	15.7785	0.961	Not measured	2019-02-08
124	ATR-48	A-BAAAAAAB	0.608195	5.82145e-07	0.0326847	0.372273	2.22268	14.6329	17.8687	0.922	Not measured	2019-02-08
125	ATR-48	A-BAAAAAAB	0.181614	7.38949e-06	0.00042663	0.26159	1.89894	11.4811	13.8237	0.918	Not measured	2019-02-08
126	MA-ACR (Parent A)	A-AAAAAAAA	0.737289	1.1786e-06	0.0496264	0.334857	1.71281	11.3068	14.1414	0.939	Not measured	2019-02-08
127	ATR-49	A-ABAAAAAT	0.838298	2.05176e-06	0.0852539	0.00811145	0.343933	2.41014	3.68574	1.003	Not measured	2019-03-09
128	ATR-49	A-ABAAAAAT	0.879044	5.10936e-06	0.0902649	0.00811976	0.22401	2.28027	3.48172	1.006	Not measured	2019-03-09
129	ATR-50	A-BBBBBATB	0.737507	9.42061e-07	0.0646637	0.00961292	0.0330918	0.502346	1.34722	1.132	Not measured	2019-03-09
130	ATR-50	A-BBBBBATB	0.868023	4.29943e-06	0.0720914	0.0269787	0.0144095	0.470329	1.45184	1.063	Not measured	2019-03-09
131	ATR-51	A-BBBBBTAB	0.547985	1.72516e-06	0.100855	0.014257	1.55145	15.3694	17.5839	1.36	Not measured	2019-03-09
132	ATR-51	A-BBBBBTAB	0.814504	0	0.119484	0.0465185	1.92497	18.6397	21.5452	1.387	Not measured	2019-03-09
133	ATR-52	A-ABBAAAAA	0.760986	0	0.100293	0.00427142	1.42566	11.7387	14.0299	1.124	Not measured	2019-03-09
134	ATR-52	A-ABBAAAAA	0.827262	0	0.107553	0.00385238	1.16399	7.26141	9.36407	0.962	Not measured	2019-03-09
135	ATR-53	A-ABBBBTBB	0.848148	0	0.10669	0.0402894	1.94048	17.4161	20.3517	1.429	Not measured	2019-03-09
136	ATR-53	A-ABBBBTBB	0.864027	5.35686e-06	0.123522	0.0262871	2.21704	18.9011	22.132	1.356	Not measured	2019-03-09
137	ATR-54	A-AABAAAAT	0.611303	1.53165e-06	0.0955455	0.00711367	0.337645	3.20636	4.25797	1.005	Not measured	2019-03-09
138	ATR-54	A-AABAAAAT	0.701891	1.76024e-06	0.0963268	0.0357706	0.31011	3.31214	4.45624	1.036	Not measured	2019-03-09
139	ATR-55	A-BBBBBTTB	0.799907	3.55674e-06	0.0680069	0.00336568	0.0768722	0.478975	1.42713	1.253	Not measured	2019-03-09
140	ATR-55	A-BBBBBTTB	0.727718	0	0.0861459	0.0144757	0.0448549	0.284568	1.15776	1.188	Not measured	2019-03-09
141	ATR-56	A-ATBAAAAA	0.945873	1.46565e-06	0.120103	0.106149	2.39006	13.0567	16.6189	0.952	Not measured	2019-03-09
142	ATR-56	A-ATBAAAAA	0.362885	0	0.0814429	0.0409567	1.79162	8.837	11.1139	1.083	Not measured	2019-03-09
143	ATR-57	A-BBBABTBB	0.528539	1.18879e-06	0.0665494	0.00916004	1.22363	7.26031	9.08818	1.076	Not measured	2019-03-09
144	ATR-57	A-BBBABTBB	0.903223	0	0.0935367	0.025534	1.28948	7.63649	9.94827	1.039	Not measured	2019-03-09
145	MA-ACR (Parent A)	A-AAAAAAAA	0.723135	1.4276e-06	0.102024	0.026204	1.58817	8.55019	10.9897	0.875	Not measured	2019-03-09
146	ATR-58	A-AAAABATA	0.0285459	0	0.0374327	0.0768381	0.180595	0.386702	0.710113	0.898	Not measured	2019-03-21
147	ATR-58	A-AAAABATA	0.203865	8.78229e-06	0.0390972	0.0909793	0.125653	0.423845	0.883448	0.936	Not measured	2019-03-21
148	ATR-58	A-AAAABATA	0.132151	0	0.0408026	0.127155	0.102517	0.345016	0.747642	0.967	Not measured	2019-03-21
149	ATR-59	A-BBBBBAAB	0.313582	8.63637e-06	0.0765797	0.226128	4.58467	42.6346	47.8356	1.443	Not measured	2019-03-21
150	ATR-59	A-BBBBBAAB	0.217444	1.55055e-05	0.0498488	0.240323	4.87382	44.0909	49.4724	1.481	Not measured	2019-03-21
151	ATR-60	A-ATABAAAA	0.259487	4.92894e-06	0.0560635	0.123619	1.49054	15.6064	17.5361	1.234	Not measured	2019-03-21
152	ATR-61	A-AABBAAAA	0.168886	8.40159e-06	0.0653413	0.133069	0.760347	8.15461	9.28226	1.459	Not measured	2019-03-21
153	ATR-61	A-AABBAAAA	0.133931	9.75951e-06	0.0452863	0.101435	0.920569	10.5647	11.7659	1.47	Not measured	2019-03-21
154	ATR-61	A-AABBAAAA	0.239884	1.49574e-05	0.0436244	0.151623	1.09938	12.0129	13.5475	1.323	Not measured	2019-03-21
155	ATR-59	A-BBBBBAAB	0.562141	0	0.0698112	0.114963	4.71778	43.5632	49.0279	1.365	Not measured	2019-03-26
156	ATR-59	A-BBBBBAAB	0.606019	2.43373e-06	0.0903837	0.131129	4.22283	44.9253	49.9757	1.359	Not measured	2019-03-26
157	ATR-60	A-ATABAAAA	0.734392	0	0.0890639	0.0458742	1.51643	17.1766	19.5623	1.327	Not measured	2019-03-26
158	ATR-62	A-BABBBABB	0.692674	2.4582e-06	0.0777952	0.12897	3.51043	29.1221	33.532	1.419	Not measured	2019-03-26
159	ATR-62	A-BABBBABB	0.751434	2.04349e-06	0.102326	0.121679	4.40153	35.1354	40.5124	1.438	Not measured	2019-03-26
160	ATR-63	A-ABBBBABB	0.650891	1.42925e-06	0.0624902	0.131847	4.26575	34.7334	39.8444	1.421	Not measured	2019-03-26
162	ATR-65	A-ABAAAAAB	0.668546	5.82969e-06	0.101456	0.112096	1.88916	12.3868	15.1581	0.971	Not measured	2019-03-26
163	ATR-65	A-ABAAAAAB	0.396248	2.57763e-06	0.0648657	0.0843519	1.76424	10.5083	12.818	0.992	Not measured	2019-03-26
164	ATR-66	A-BTBBBTBB	0.57541	4.00667e-06	0.0763319	0.0781399	1.98116	15.5786	18.2897	1.201	Not measured	2019-03-26
165	ATR-66	A-BTBBBTBB	0.536823	5.08696e-06	0.0697876	0.0831804	2.20692	16.4457	19.3424	1.268	Not measured	2019-03-26
166	ATR-67	A-BBBABABB	0.334387	4.19667e-06	0.0414374	0.0172655	0.671945	2.59324	3.65828	1.046	Not measured	2019-03-26
167	ATR-67	A-BBBABABB	0.317867	5.88395e-06	0.047117	0.0533586	1.87292	9.00923	11.3005	1.16	Not measured	2019-03-26
168	Parent B (Fusion A-B)	A-BBBBBBBB	0.539642	2.64004e-06	0.0717042	0.12074	3.66605	29.5973	33.9954	1.327	Not measured	2019-03-26
169	Parent B (Fusion A-B)	A-BBBBBBBB	0.604509	1.99708e-06	0.0755411	0.139364	5.20396	35.581	41.6043	1.336	Not measured	2019-03-26
170	ATR-63	A-ABBBBABB	0.231069	3.93766e-06	0.021889	0.432071	4.10145	27.3713	32.1578	1.266	Not measured	2019-04-05
171	ATR-63	A-ABBBBABB	0.435008	0	0.0270875	0.42514	5.60811	30.7355	37.2308	1.458	Not measured	2019-04-05
172	ATR-64	A-AAAABAAB	0.483844	0	0.0208498	0.320272	2.14654	9.8135	12.785	0.941	Not measured	2019-04-05
173	ATR-64	A-AAAABAAB	0.471631	7.42154e-06	0.0318187	0.343613	2.49647	10.3492	13.6927	1.019	Not measured	2019-04-05
174	ATR-68	A-BTBBBATB	0.361271	1.45838e-05	0.0409554	0.259736	1.05587	5.75318	7.47103	1.554	Not measured	2019-04-05
175	ATR-68	A-BTBBBATB	0.477677	9.37655e-06	0.0129058	0.285387	1.07257	6.12796	7.97651	1.531	Not measured	2019-04-05
176	ATR-69	A-BTBBBAAB	0.512601	0	0.0323394	0.464721	6.90693	53.238	61.1546	1.456	Not measured	2019-04-05
177	ATR-69	A-BTBBBAAB	0.523742	0	0.0394226	0.412963	6.31202	46.0501	53.3383	1.411	Not measured	2019-04-05
178	ATR-70	A-BBBBAAAB	0.471738	9.50412e-06	0.0412313	0.353411	4.63359	35.8989	41.3989	1.58	Not measured	2019-04-05
179	ATR-70	A-BBBBAAAB	0.210955	4.58444e-06	0.0294567	0.40067	3.62239	31.4935	35.757	1.456	Not measured	2019-04-05
180	ATR-71	A-ABBBBAAB	0.445001	0	0.049698	0.446682	6.35042	45.3316	52.6234	1.454	Not measured	2019-04-05
181	ATR-71	A-ABBBBAAB	0.470624	9.10515e-06	0.0253284	0.442621	5.02505	40.9288	46.8925	1.583	Not measured	2019-04-05
182	ATR-72	A-BABBBAAB	0.401431	7.44431e-06	0.0157547	0.459357	3.19462	25.5781	29.6492	1.274	Not measured	2019-04-05
183	ATR-72	A-BABBBAAB	0.317558	0	0.0195694	0.468538	3.97211	33.2982	38.076	1.518	Not measured	2019-04-05
184	ATR-73	A-BBABBATB	0.150919	0	0.0350439	0.176919	0.591979	1.61456	2.56942	1.134	Not measured	2019-04-05
185	ATR-73	A-BBABBATB	0.446059	3.99746e-06	0.0282961	0.267298	0.627058	1.72883	3.09754	0.989	Not measured	2019-04-05
186	ATR-74	A-ATBBBABB	0.328083	8.72202e-06	0.0191169	0.417587	2.32935	14.5656	17.6597	1.222	Not measured	2019-04-05
187	ATR-74	A-ATBBBABB	0.502166	4.24401e-06	0.0513349	0.317722	2.54762	16.5404	19.9593	1.417	Not measured	2019-04-05
188	MA-ACR (Parent A)	A-AAAAAAAA	0.288814	0	0.0515995	0.223346	1.74714	7.56722	9.87812	0.988	Not measured	2019-04-05
189	ATR-75	A-ABBBBATB	0.0270257	0.576942	0.0120949	0.0859749	0.269635	1.69197	2.66364	1.26	Not measured	2019-04-18
190	ATR-75	A-ABBBBATB	0.0358783	0.534261	0.0322149	0.0432704	0.265537	1.27604	2.1872	1.358	Not measured	2019-04-18
191	ATR-76	A-BABBBATB	0.0405486	0.394799	0.0593428	0.0484555	0.428547	3.3232	4.2949	1.295	Not measured	2019-04-18
192	ATR-76	A-BABBBATB	0.112252	0.550619	7.36273e-07	0.0250312	0.399013	3.187	4.27392	1.146	Not measured	2019-04-18
193	ATR-77	A-AABBBABB	0.047576	0.468912	0.0637858	0.153788	4.27505	30.5004	35.5095	1.318	Not measured	2019-04-18
194	ATR-77	A-AABBBABB	0.0263724	0.50368	0.0798223	0.165561	4.25276	30.5491	35.5773	1.315	Not measured	2019-04-18
195	ATR-78	A-ATBBATAB	0.0401448	0.982526	0.0495046	0.211848	4.44379	41.9966	47.7244	1.322	Not measured	2019-04-18
196	ATR-78	A-ATBBATAB	0.0272487	0.554487	0.0493343	0.192522	3.07325	29.6671	33.5639	1.255	Not measured	2019-04-18
197	ATR-79	A-BTABBAAB	0.0230969	0.647485	0.0620514	0.219984	6.26353	46.0006	53.2167	1.383	Not measured	2019-04-18
198	ATR-79	A-BTABBAAB	0.0196937	0.478887	0.0654614	0.226969	6.29665	47.5549	54.6426	1.397	Not measured	2019-04-18
199	ATR-80	A-BTBBAAAB	0.0306118	0.677102	0.0636244	0.26122	6.71643	54.1384	61.8874	1.386	Not measured	2019-04-18
200	ATR-81	A-ATBTBAAB	0.00162119	0.551413	0.0318611	0.0887902	2.13547	13.8715	16.6806	1.018	Not measured	2019-04-18
201	ATR-81	A-ATBTBAAB	0.00310755	0.731274	0.0503892	0.23182	6.11932	52.4014	59.5373	1.363	Not measured	2019-04-18
202	ATR-82	A-BTABAAAB	0.00781061	0.684398	0.0303517	0.216735	5.41089	50.3661	56.7163	1.369	Not measured	2019-04-18
203	ATR-82	A-BTABAAAB	0.0292218	0.386057	0.0728228	0.223005	5.9654	45.2817	51.9582	1.255	Not measured	2019-04-18
204	ATR-83	A-ATBBAAAB	0.0401332	1.36824	0.047214	0.263052	6.59864	56.4823	64.7996	1.278	Not measured	2019-04-18
205	ATR-83	A-ATBBAAAB	0.0166509	0.514776	0.0600127	0.218875	5.98927	52.3225	59.1221	1.282	Not measured	2019-04-18
206	ATR-84	A-AABBBAAB	0.0279325	0.490185	0.0689622	0.170942	4.14598	38.6657	43.5697	1.34	Not measured	2019-04-18
207	ATR-84	A-AABBBAAB	0.0389795	0.46752	0.0263758	0.126912	2.65046	25.9005	29.2108	1.332	Not measured	2019-04-18
208	MA-ACR (Parent A)	A-AAAAAAAA	0.0611705	0.723244	0.06444	0.0823744	1.71363	15.606	18.2508	1.201	Not measured	2019-04-18
209	ATR-69	A-BTBBBAAB	0.0349073	0.352277	0.26364	0.22684	7.63352	46.7647	55.2759	1.474	Not measured	2019-04-26
210	ATR-69	A-BTBBBAAB	0.0217591	0.272103	0.237838	0.144849	5.87209	40.0878	46.6365	1.293	Not measured	2019-04-26
211	ATR-80	A-BTBBAAAB	0.0338794	0.433295	0.320879	0.43988	8.452	53.3873	63.0673	1.384	Not measured	2019-04-26
212	ATR-80	A-BTBBAAAB	0.0491563	0.23435	0.237327	0.182605	6.37633	48.3251	55.4049	1.446	Not measured	2019-04-26
213	ATR-83	A-ATBBAAAB	0.0146052	0.201602	0.216748	0.172282	5.89553	46.3246	52.8253	1.242	Not measured	2019-04-26
214	ATR-83	A-ATBBAAAB	0.000999759	0.213669	0.231463	0.157959	7.15756	57.4962	65.2579	1.392	Not measured	2019-04-26
215	ATR-85	A-ATABBAAB	0.0610829	0.270607	0.222715	0.105444	5.69504	36.9654	43.3203	1.143	Not measured	2019-04-26
216	ATR-85	A-ATABBAAB	0.028216	1.49263	0.370327	0.417112	8.05929	43.1108	53.4784	1.19	Not measured	2019-04-26
217	ATR-86	A-ATBBBAAB	0.0202558	0.239731	0.208716	0.119011	6.28341	46.3912	53.2623	1.27	Not measured	2019-04-26
218	ATR-86	A-ATBBBAAB	0.0328612	0.259133	0.267336	0.143323	7.74974	50.3661	58.8185	1.31	Not measured	2019-04-26
219	MA-ACR (Parent A)	A-AAAAAAAA	0.0161721	0.257036	0.222751	0.0553173	2.17781	12.4177	15.1467	1.114	Not measured	2019-04-26
220	ATR-81	A-ATBTBAAB	0.0315547	1.09281e-05	0.133563	0.200315	1.39961	8.40466	10.1697	1.005	Not measured	2019-05-02
221	ATR-81	A-ATBTBAAB	0.118075	9.60763e-06	0.150438	0.213242	1.52781	9.01199	11.0216	0.984	Not measured	2019-05-02
222	ATR-87	A-ATABAAAB	0.0115204	8.7555e-06	0.202606	0.434699	4.69592	36.1133	41.458	1.475	Not measured	2019-05-02
223	ATR-87	A-ATABAAAB	0.113904	3.56683e-06	0.130668	0.326014	5.89218	51.4279	57.8907	1.493	Not measured	2019-05-02
224	ATR-88	A-ATBBBTAB	0.0310977	9.13076e-06	0.154327	0.209102	3.27746	27.3535	31.0255	1.639	Not measured	2019-05-02
225	ATR-88	A-ATBBBTAB	0.139836	7.87613e-06	0.195061	0.373616	3.68242	31.3573	35.7483	1.45	Not measured	2019-05-02
226	ATR-89	A-AABBAAAB	0.213971	7.78007e-06	0.206905	0.393259	4.46285	38.0662	43.3432	1.566	Not measured	2019-05-02
227	ATR-89	A-AABBAAAB	0.0857639	3.262e-06	0.162286	0.324742	3.51418	33.5269	37.6139	1.581	Not measured	2019-05-02
228	ATR-90	A-BTBAAAAB	0.152295	2.5997e-06	0.168756	0.356217	4.19465	30.7236	35.5955	1.417	Not measured	2019-05-02
229	ATR-90	A-BTBAAAAB	0.179229	1.04138e-05	0.141951	0.301258	4.62603	33.636	38.8845	1.266	Not measured	2019-05-02
230	MA-ACR (Parent A)	A-AAAAAAAA	0.011543	3.74129e-06	0.201692	0.23128	1.25843	7.1856	8.88855	0.937	Not measured	2019-05-02
231	MA-ACR (Parent A)	A-AAAAAAAA	0.12001	5.59855e-06	0.15884	0.257518	1.43773	8.40791	10.382	0.971	Not measured	2019-05-02
232	ATR-91	A-ATBABAAB	0.00701577	0	0.115347	0.0772571	1.69911	11.8983	13.7971	1.085	Not measured	2019-05-03
233	ATR-91	A-ATBABAAB	0.017286	8.59564e-06	0.110256	0.139526	1.9346	15.4671	17.6688	1.211	Not measured	2019-05-03
234	ATR-92	A-ABBBAAAB	0.00396595	1.20707e-05	0.123467	0.214392	3.15085	28.6326	32.1253	1.368	Not measured	2019-05-03
235	ATR-92	A-ABBBAAAB	0.0180969	0	0.125425	0.146201	4.18522	33.9622	38.4372	1.41	Not measured	2019-05-03
236	ATR-93	A-BTBBATAB	0.0138695	4.52213e-06	0.105608	0.228797	3.52968	30.6885	34.5665	1.248	Not measured	2019-05-03
237	MA-ACR (Parent A)	A-AAAAAAAA	0.0628827	8.87029e-06	0.130978	0.15339	1.37526	8.30337	10.0259	0.978	Not measured	2019-05-03

## Sheet: Figure 3a
	Final_Label	Block_seq	Expression (ug/mL)
241	ATR-83	A-ATBBAAAB	17.6875
244	Empty Vector		0
250	Parent B (Fusion A-B)	A-BBBBBBBB	27.0959
251	Parent B (Fusion A-B)	A-BBBBBBBB	20.8339
252	ATR-71	A-ABBBBAAB	10.204
253	ATR-71	A-ABBBBAAB	26.1294
254	ATR-83	A-ATBBAAAB	34.6393
255	ATR-83	A-ATBBAAAB	24.0491
256	Empty Vector		0
257	MA-ACR (Parent A)	A-AAAAAAAA	43.4933
258	MA-ACR (Parent A)	A-AAAAAAAA	40.4543
259	Parent B (Fusion A-B)	A-BBBBBBBB	43.7106
260	Parent B (Fusion A-B)	A-BBBBBBBB	18.487
261	Parent T (Fusion A-T)	A-TTTTTTTT	26.3614
262	Parent T (Fusion A-T)	A-TTTTTTTT	22.5474
318	Fusion T-B	T-BBBBBBBB	23.5705
319	Fusion T-B	T-BBBBBBBB	17.7866
320	Fusion B-T	B-TTTTTTTT	40.9412
321	Fusion B-T	B-TTTTTTTT	21.4029
322	Fusion T-A	T-AAAAAAAA	9.77592
323	Fusion T-A	T-AAAAAAAA	21.5931
324	Fusion B-A	B-AAAAAAAA	39.7437
325	Fusion B-A	B-AAAAAAAA	46.0425
326	Empty Vector		0
327	MA-ACR (Parent A)	A-AAAAAAAA	39.5097
328	MB-ACR	B-BBBBBBBB	21.9638
329	MB-ACR	B-BBBBBBBB	29.3122
330	MT-ACR	T-tTTTTTT	47.5883
331	MT-ACR	T-tTTTTTT	35.7907

## Sheet: Figure 3b
Well \ Time (s)	0	31.209	62.415	93.304	123.863	154.41	184.938	215.89	247.05	278.206	309.214	339.732	370.272	400.856	431.665	462.895	494.11	525.296	555.903	586.478	617.062	647.699	678.909	710.123	741.332	772.154	802.73	833.315	863.895	894.916	926.119	957.301	988.307	1018.83	1049.36	1079.88	1110.59	1141.75	1172.92	1204.08	1234.73	1265.32	1295.91	1326.5	1357.7	1388.92	1420.12	1451.03	1481.61
A2	0.0826	0.0911	0.0954	0.0965	0.0996	0.1	0.1045	0.1071	0.1077	0.1077	0.106	0.1064	0.1074	0.1077	0.1098	0.111	0.1116	0.1131	0.113	0.1146	0.1154	0.1177	0.1175	0.1207	0.1191	0.1192	0.1202	0.1218	0.1254	0.1242	0.1256	0.1264	0.1273	0.1295	0.1281	0.1297	0.1306	0.1323	0.1317	0.1328	0.1341	0.1346	0.1355	0.1379	0.1374	0.1386	0.1395	0.1405	0.1408
B2	0.083	0.0867	0.0897	0.094	0.0967	0.0987	0.1018	0.1017	0.1041	0.104	0.1056	0.1081	0.1087	0.1103	0.1111	0.1115	0.1146	0.116	0.1163	0.1172	0.1168	0.1186	0.119	0.1195	0.1203	0.1222	0.1224	0.1227	0.1241	0.1243	0.1264	0.1285	0.1276	0.1281	0.1294	0.1306	0.1324	0.1326	0.1325	0.1337	0.1343	0.1363	0.1369	0.1378	0.1383	0.1385	0.1393	0.14	0.1416
C2	0.0888	0.09	0.0945	0.0951	0.0981	0.0989	0.1024	0.1023	0.1033	0.1021	0.1025	0.1035	0.105	0.1056	0.1076	0.1082	0.1095	0.1101	0.1108	0.1118	0.113	0.1136	0.1144	0.1155	0.1173	0.1186	0.1183	0.1194	0.1196	0.1225	0.1221	0.1229	0.1238	0.1248	0.1258	0.1263	0.1275	0.1298	0.1292	0.1301	0.1303	0.1312	0.1323	0.1336	0.1349	0.1351	0.1358	0.137	0.1376
D2	0.0831	0.0855	0.0913	0.0968	0.0962	0.0967	0.0989	0.1048	0.1071	0.1045	0.1083	0.1096	0.1063	0.1049	0.1063	0.1081	0.1091	0.1097	0.1104	0.113	0.1123	0.1165	0.1148	0.1146	0.1151	0.116	0.1175	0.1207	0.1201	0.1215	0.1264	0.1279	0.1278	0.129	0.1305	0.1331	0.1318	0.1342	0.1337	0.1344	0.1354	0.1369	0.1374	0.1371	0.1374	0.1381	0.1397	0.1404	0.1427
E2	0.0703	0.0846	0.082	0.0788	0.0781	0.0781	0.077	0.0771	0.0788	0.0781	0.0781	0.08	0.0786	0.0781	0.0789	0.0816	0.081	0.081	0.0795	0.0805	0.0818	0.082	0.0823	0.0832	0.0828	0.0828	0.083	0.0833	0.0846	0.0839	0.0841	0.0844	0.0848	0.0849	0.0838	0.0866	0.0869	0.0859	0.0863	0.0848	0.0856	0.0872	0.088	0.0877	0.0881	0.0874	0.0886	0.0872	0.0882
F2	0.0709	0.0731	0.0713	0.072	0.0717	0.0736	0.0716	0.0722	0.074	0.0746	0.0748	0.0754	0.0748	0.0759	0.0755	0.0761	0.0767	0.0795	0.0765	0.0771	0.0776	0.0776	0.0772	0.079	0.0809	0.0792	0.0779	0.0787	0.0799	0.0822	0.0831	0.0813	0.0799	0.0817	0.0831	0.0856	0.084	0.0837	0.0838	0.0838	0.0871	0.0856	0.085	0.0859	0.085	0.085	0.0853	0.0857	0.0878
G2	0.0701	0.0744	0.0724	0.0754	0.074	0.0744	0.0747	0.0753	0.0748	0.0756	0.0753	0.0762	0.0775	0.0765	0.0783	0.0771	0.0776	0.0763	0.0773	0.0788	0.0775	0.0782	0.0792	0.0797	0.0805	0.079	0.0801	0.0804	0.08	0.0802	0.0815	0.0816	0.0813	0.0817	0.0818	0.0812	0.0814	0.083	0.0832	0.0837	0.0844	0.086	0.086	0.0849	0.0867	0.0866	0.0861	0.0861	0.087
H2	0.0732	0.0734	0.0745	0.0738	0.0745	0.0745	0.0758	0.078	0.0773	0.0767	0.0775	0.0779	0.0778	0.0774	0.0778	0.0797	0.0782	0.0785	0.0792	0.0812	0.0801	0.0805	0.0799	0.0801	0.0804	0.0804	0.0819	0.082	0.0827	0.0832	0.0837	0.0829	0.0835	0.0842	0.0849	0.0854	0.0849	0.0856	0.0855	0.0864	0.0862	0.0865	0.0865	0.0868	0.0873	0.0889	0.0881	0.0881	0.0885
A3	0.0783	0.0829	0.0859	0.0883	0.0906	0.0924	0.0946	0.0954	0.0972	0.0998	0.1013	0.1039	0.1037	0.1042	0.1057	0.1048	0.1066	0.1075	0.1072	0.1087	0.1096	0.1101	0.1125	0.1131	0.1134	0.1137	0.1149	0.1153	0.1166	0.118	0.1186	0.1193	0.1205	0.1211	0.1223	0.1227	0.1244	0.1247	0.1256	0.1269	0.128	0.1278	0.1296	0.1303	0.131	0.1312	0.1324	0.1336	0.1339
B3	0.0824	0.0842	0.0863	0.0894	0.0917	0.0936	0.095	0.097	0.0987	0.0993	0.101	0.1011	0.1011	0.1022	0.1035	0.1047	0.1056	0.1067	0.1072	0.108	0.1095	0.11	0.1112	0.112	0.1129	0.1137	0.1145	0.1159	0.1161	0.1171	0.1182	0.119	0.12	0.1214	0.1219	0.1223	0.1238	0.1244	0.1246	0.1259	0.127	0.1276	0.1287	0.1296	0.1308	0.131	0.132	0.133	0.1337
C3	0.0847	0.0869	0.0903	0.092	0.0946	0.096	0.0965	0.0983	0.0995	0.1004	0.1016	0.1029	0.1037	0.1059	0.1058	0.1069	0.1076	0.1092	0.1101	0.1128	0.1124	0.1135	0.1148	0.1152	0.1165	0.1182	0.1185	0.1197	0.1201	0.122	0.1225	0.1232	0.1241	0.1253	0.1267	0.1277	0.1278	0.129	0.1303	0.1318	0.132	0.1329	0.1333	0.1358	0.1355	0.1374	0.1374	0.1385	0.1402
D3	0.0839	0.0849	0.0856	0.0881	0.0905	0.0935	0.0952	0.0973	0.0991	0.1013	0.1043	0.1028	0.1025	0.1027	0.1057	0.1054	0.1062	0.1081	0.1086	0.1096	0.1098	0.1105	0.1115	0.1127	0.1136	0.1151	0.1146	0.1157	0.1191	0.1177	0.1194	0.1212	0.1214	0.1213	0.1221	0.1236	0.1243	0.125	0.1262	0.1294	0.1278	0.1283	0.1293	0.1308	0.1317	0.1332	0.1329	0.1334	0.1344
E3	0.0627	0.065	0.0664	0.0683	0.0682	0.0695	0.0706	0.0708	0.0708	0.0711	0.0726	0.0727	0.0732	0.0734	0.0741	0.0745	0.0755	0.0755	0.0764	0.0756	0.0767	0.0777	0.0778	0.0779	0.0784	0.0793	0.0797	0.0798	0.0806	0.081	0.0817	0.082	0.0827	0.0829	0.0835	0.0837	0.0842	0.0847	0.085	0.0852	0.0849	0.0854	0.0857	0.0865	0.0873	0.088	0.0879	0.0884	0.0893
F3	0.0689	0.0707	0.0697	0.0705	0.0719	0.071	0.072	0.0726	0.0736	0.0738	0.0744	0.0742	0.0753	0.0756	0.076	0.0761	0.0768	0.0773	0.0774	0.0777	0.0784	0.0788	0.079	0.0794	0.0803	0.0807	0.081	0.0817	0.0816	0.0825	0.0835	0.0841	0.0851	0.084	0.0849	0.0855	0.0858	0.0859	0.0865	0.0869	0.0874	0.0874	0.0882	0.0886	0.0894	0.0898	0.0899	0.0905	0.0905
G3	0.0661	0.0676	0.0682	0.0683	0.0689	0.0694	0.071	0.0715	0.0719	0.0724	0.073	0.0733	0.0738	0.0743	0.0748	0.0755	0.076	0.0764	0.077	0.0775	0.0784	0.0783	0.079	0.0795	0.0799	0.0804	0.0806	0.0813	0.0815	0.0821	0.0825	0.083	0.0836	0.0839	0.0845	0.0851	0.0852	0.0859	0.0861	0.0867	0.0874	0.0877	0.0879	0.0885	0.0889	0.0893	0.0896	0.0901	0.0907
H3	0.0687	0.0694	0.0691	0.069	0.0692	0.071	0.0701	0.0701	0.071	0.0727	0.0717	0.0727	0.0735	0.0739	0.0746	0.0745	0.0746	0.0753	0.0754	0.076	0.0767	0.077	0.0777	0.0781	0.0784	0.0793	0.0786	0.0791	0.08	0.0807	0.0817	0.0823	0.0828	0.082	0.0821	0.0833	0.0841	0.0844	0.084	0.0853	0.0852	0.0852	0.0861	0.0865	0.0864	0.0873	0.0873	0.0879	0.089
A4	0.0814	0.0915	0.0962	0.0991	0.1043	0.1099	0.1157	0.1197	0.1249	0.1311	0.1372	0.143	0.1481	0.1538	0.1571	0.1614	0.1666	0.1693	0.1693	0.1728	0.176	0.1791	0.1827	0.1871	0.1888	0.1922	0.1943	0.1974	0.2	0.2022	0.2054	0.2073	0.2097	0.2125	0.2132	0.2153	0.218	0.2198	0.2223	0.2239	0.2261	0.2278	0.2299	0.2306	0.2322	0.2342	0.2355	0.238	0.2389
B4	0.1061	0.1445	0.1605	0.1597	0.1358	0.1395	0.142	0.1445	0.1534	0.1581	0.1627	0.1684	0.1853	0.2138	0.2322	0.2725	0.27	0.2551	0.2398	0.2228	0.2221	0.223	0.2225	0.2262	0.2378	0.2359	0.2362	0.2403	0.2525	0.2508	0.252	0.2527	0.2513	0.26	0.2604	0.2633	0.2636	0.2634	0.2705	0.2665	0.2701	0.2707	0.2743	0.2752	0.2724	0.2809	0.2797	0.2837	0.2822
C4	0.0892	0.0959	0.1022	0.1085	0.1142	0.1209	0.1268	0.1327	0.1387	0.1429	0.1474	0.1533	0.1553	0.1597	0.1618	0.1656	0.1694	0.1727	0.1762	0.179	0.1824	0.1851	0.188	0.1913	0.1947	0.1971	0.199	0.2015	0.204	0.2067	0.2084	0.2099	0.213	0.2148	0.2179	0.219	0.2203	0.2224	0.2245	0.226	0.2278	0.2296	0.2308	0.2322	0.234	0.236	0.237	0.2386	0.2403
D4	0.0863	0.0917	0.0968	0.1023	0.108	0.1152	0.1204	0.127	0.1333	0.1389	0.1432	0.1485	0.1533	0.1574	0.1599	0.1635	0.1673	0.1709	0.1739	0.1779	0.1818	0.185	0.1879	0.1914	0.1932	0.1968	0.199	0.2015	0.2047	0.2067	0.2094	0.2108	0.2144	0.2151	0.2189	0.2203	0.2218	0.2246	0.2263	0.2282	0.2299	0.2314	0.2339	0.2356	0.2366	0.238	0.2401	0.2407	0.2422
E4	0.0663	0.0676	0.0703	0.0708	0.0715	0.072	0.0722	0.0727	0.0731	0.0754	0.0756	0.0751	0.0755	0.076	0.0765	0.0769	0.0775	0.0784	0.0787	0.0794	0.087	0.0807	0.0809	0.0811	0.0818	0.082	0.0829	0.0828	0.0833	0.0842	0.0847	0.085	0.0857	0.0856	0.0859	0.0863	0.0869	0.0871	0.0879	0.0877	0.0883	0.089	0.0894	0.0896	0.0902	0.0903	0.0908	0.0914	0.0915
F4	0.0704	0.0725	0.0724	0.0733	0.0735	0.0748	0.0742	0.0747	0.0754	0.0762	0.076	0.0772	0.0779	0.078	0.0787	0.0791	0.08	0.0829	0.0809	0.0814	0.0821	0.0825	0.0835	0.0855	0.0832	0.0837	0.0846	0.0844	0.0849	0.0852	0.0864	0.0869	0.0876	0.0874	0.0876	0.0886	0.0894	0.0893	0.0896	0.0896	0.0926	0.0903	0.0913	0.0914	0.0916	0.0923	0.0922	0.0932	0.0935
G4	0.0693	0.0714	0.0725	0.0746	0.0739	0.0752	0.0745	0.0758	0.0769	0.0768	0.078	0.0775	0.0781	0.0788	0.0794	0.0795	0.0799	0.0806	0.0811	0.0829	0.0826	0.0833	0.0836	0.0841	0.0838	0.0846	0.0856	0.0867	0.0857	0.0861	0.0878	0.0876	0.0878	0.0889	0.0883	0.089	0.0891	0.0896	0.0903	0.0905	0.0911	0.0919	0.0922	0.0925	0.0934	0.0941	0.0935	0.0939	0.0948
H4	0.0743	0.0759	0.0739	0.074	0.0753	0.0753	0.0754	0.0766	0.0771	0.0789	0.0779	0.0775	0.0845	0.0799	0.0808	0.0799	0.0798	0.0807	0.0817	0.0837	0.0828	0.0816	0.0834	0.0837	0.0843	0.0848	0.085	0.0849	0.0858	0.0875	0.088	0.087	0.0874	0.0884	0.0888	0.088	0.0886	0.0892	0.0898	0.0904	0.0903	0.0905	0.091	0.0921	0.092	0.0927	0.0942	0.0931	0.0943
A5	0.0801	0.0867	0.093	0.0994	0.1083	0.1142	0.1212	0.1287	0.1363	0.1436	0.1501	0.1551	0.1613	0.1678	0.1733	0.1795	0.1845	0.1886	0.1906	0.1926	0.1953	0.1984	0.201	0.204	0.2063	0.2086	0.2109	0.2132	0.2155	0.2174	0.2194	0.2209	0.222	0.2237	0.2254	0.2272	0.2281	0.2295	0.2304	0.2317	0.2327	0.2343	0.2351	0.2363	0.2369	0.2383	0.2393	0.2405	0.2407
B5	0.0827	0.093	0.1044	0.1088	0.1152	0.1224	0.1302	0.1374	0.146	0.1517	0.1575	0.1622	0.1671	0.1717	0.1767	0.1847	0.1899	0.1927	0.1976	0.2022	0.2041	0.2079	0.2096	0.2148	0.2144	0.2176	0.2202	0.2223	0.2259	0.2262	0.2282	0.2292	0.2306	0.2342	0.2357	0.2338	0.2375	0.2385	0.239	0.2408	0.2431	0.243	0.2449	0.2451	0.2457	0.2462	0.2483	0.2503	0.2499
C5	0.0912	0.1012	0.1098	0.1192	0.1265	0.1353	0.1436	0.1499	0.1562	0.1621	0.1682	0.1715	0.1754	0.1801	0.1835	0.1875	0.1914	0.1952	0.1983	0.201	0.2032	0.2059	0.2079	0.2108	0.2123	0.2138	0.2156	0.217	0.219	0.2205	0.2221	0.2241	0.225	0.2268	0.2274	0.2289	0.2303	0.2311	0.2322	0.2328	0.2344	0.2346	0.236	0.2365	0.2379	0.239	0.2395	0.2403	0.2416
D5	0.0866	0.0901	0.0968	0.1041	0.1119	0.121	0.1269	0.1349	0.1425	0.15	0.1574	0.1627	0.168	0.1737	0.1785	0.1811	0.185	0.1888	0.1927	0.1958	0.1987	0.2014	0.2049	0.2068	0.2089	0.2109	0.2134	0.215	0.2173	0.2194	0.2204	0.2225	0.2235	0.2244	0.2261	0.2272	0.2289	0.2297	0.2306	0.2318	0.2327	0.2345	0.2351	0.2359	0.2366	0.2374	0.239	0.2391	0.2393
E5	0.0622	0.0632	0.0642	0.0654	0.0662	0.0663	0.0662	0.0668	0.0667	0.0672	0.0674	0.0671	0.0678	0.0677	0.068	0.068	0.0682	0.0685	0.0684	0.0686	0.0685	0.0688	0.069	0.0689	0.0688	0.0689	0.0694	0.0694	0.0696	0.0697	0.0699	0.0701	0.0698	0.0702	0.0704	0.0703	0.0706	0.0705	0.0706	0.0708	0.071	0.0708	0.0711	0.071	0.0715	0.0713	0.0714	0.0713	0.0716
F5	0.0632	0.0679	0.0668	0.065	0.0682	0.066	0.0659	0.065	0.0685	0.0662	0.0657	0.0695	0.0657	0.0698	0.0661	0.0692	0.0664	0.0683	0.0664	0.0684	0.067	0.0701	0.067	0.0717	0.0677	0.0691	0.0689	0.0701	0.0678	0.0684	0.0696	0.068	0.0725	0.0696	0.0694	0.0696	0.0705	0.0701	0.0697	0.0703	0.0706	0.0707	0.0709	0.0709	0.0708	0.0706	0.071	0.0709	0.071
G5	0.0607	0.0607	0.062	0.0636	0.0636	0.0638	0.0641	0.0644	0.0647	0.0648	0.0651	0.0651	0.0654	0.0654	0.0657	0.0659	0.066	0.0661	0.0662	0.0664	0.0664	0.0667	0.0671	0.067	0.0674	0.0672	0.0671	0.0673	0.0675	0.0676	0.0678	0.068	0.0679	0.0681	0.0679	0.0686	0.0683	0.0685	0.069	0.0687	0.0688	0.069	0.069	0.0695	0.0695	0.0697	0.0699	0.0699	0.0698
H5	1.777	1.7817	1.7827	1.7806	1.7788	1.7777	1.7756	1.7781	1.7781	1.7772	1.7763	1.7767	1.7765	1.7754	1.7733	1.7777	1.774	1.7775	1.7767	1.7763	1.7781	1.7777	1.7778	1.7759	1.7788	1.7785	1.7776	1.779	1.7786	1.77	1.7662	1.7578	1.7568	1.7556	1.7574	1.7562	1.7584	1.7571	1.7599	1.7576	1.7602	1.7468	1.7566	1.7589	1.7293	1.7584	1.7577	1.7566	1.7573
A6	0.0602	0.0706	0.0764	0.0802	0.0836	0.0882	0.0921	0.096	0.1009	0.1049	0.1086	0.1129	0.1182	0.1257	0.1307	0.1369	0.1441	0.1532	0.1694	0.1762	0.1786	0.1809	0.1813	0.1825	0.1832	0.1818	0.1828	0.1819	0.1823	0.182	0.1824	0.1828	0.1833	0.1836	0.1834	0.1845	0.1852	0.1854	0.1859	0.1867	0.1873	0.1872	0.1867	0.1854	0.1858	0.188	0.1891	0.1877	0.1883
B6	0.0671	0.0722	0.0771	0.0821	0.0849	0.0883	0.0927	0.0967	0.1025	0.1051	0.1095	0.1144	0.12	0.1255	0.1316	0.1386	0.1471	0.1581	0.1725	0.1778	0.1799	0.1809	0.1808	0.1815	0.1817	0.1827	0.1837	0.1836	0.1842	0.1846	0.185	0.186	0.1857	0.1847	0.1847	0.1845	0.1849	0.1858	0.186	0.1865	0.1865	0.186	0.1863	0.1863	0.1872	0.1873	0.1876	0.1889	0.1897
C6	0.0723	0.0762	0.0801	0.0836	0.0877	0.0919	0.096	0.1008	0.1052	0.1128	0.1152	0.1206	0.1266	0.133	0.1406	0.1494	0.1636	0.1739	0.1766	0.1779	0.1784	0.1788	0.1795	0.1793	0.1798	0.1802	0.1808	0.1812	0.1815	0.1818	0.1819	0.1816	0.1823	0.1828	0.183	0.1832	0.1837	0.1842	0.1841	0.1842	0.1843	0.1846	0.1847	0.185	0.1849	0.1854	0.1856	0.1857	0.1862
D6	0.0715	0.0743	0.0797	0.0839	0.0877	0.0916	0.0957	0.0995	0.1044	0.1088	0.1135	0.1184	0.1244	0.1307	0.1379	0.1461	0.1576	0.1714	0.1761	0.1773	0.1787	0.1795	0.1795	0.1799	0.1804	0.1805	0.1816	0.1824	0.1837	0.1831	0.1827	0.183	0.1834	0.1833	0.1833	0.1833	0.1835	0.1832	0.1854	0.1873	0.1848	0.1849	0.1855	0.1854	0.189	0.1866	0.1868	0.1869	0.1873
E6	0.1267	0.1378	0.1461	0.1501	0.1511	0.1513	0.1519	0.1512	0.1518	0.1516	0.1517	0.1538	0.1534	0.1536	0.1527	0.1525	0.1542	0.1541	0.1537	0.1539	0.1558	0.1542	0.1554	0.1549	0.1571	0.1553	0.1552	0.1555	0.1566	0.1556	0.1573	0.1561	0.1565	0.1575	0.1574	0.1568	0.1564	0.1575	0.157	0.1573	0.1572	0.1583	0.1585	0.158	0.1589	0.1581	0.1585	0.1593	0.1597
F6	0.1284	0.1428	0.1471	0.1499	0.1515	0.1494	0.1497	0.1511	0.1527	0.1523	0.1522	0.1519	0.1527	0.1531	0.1526	0.1526	0.1528	0.1523	0.1535	0.1536	0.1548	0.154	0.1541	0.1544	0.155	0.1549	0.1561	0.1557	0.156	0.1551	0.155	0.1551	0.1553	0.1562	0.1565	0.1568	0.1571	0.1567	0.1578	0.1568	0.1574	0.157	0.1575	0.1574	0.1583	0.1584	0.1589	0.1585	0.1586
G6	0.1359	0.1436	0.1491	0.1507	0.1512	0.1511	0.152	0.1513	0.151	0.1513	0.1524	0.1524	0.1527	0.1528	0.1531	0.1539	0.1555	0.1555	0.1555	0.1559	0.1559	0.1564	0.1559	0.1565	0.1568	0.1568	0.1569	0.157	0.1575	0.158	0.1576	0.158	0.1586	0.1581	0.1583	0.1584	0.1588	0.159	0.1586	0.1589	0.1594	0.1599	0.1603	0.1604	0.1603	0.1604	0.1607	0.1603	0.1604
H6	0.1387	0.1462	0.1497	0.1527	0.1538	0.1569	0.1585	0.1597	0.1591	0.1585	0.1582	0.1581	0.1583	0.1579	0.1588	0.1591	0.1594	0.1604	0.1601	0.1603	0.1601	0.1609	0.1621	0.1629	0.1635	0.1623	0.1622	0.1624	0.1634	0.1646	0.1655	0.1647	0.1631	0.1634	0.1639	0.1639	0.1631	0.1631	0.163	0.1634	0.1637	0.1633	0.1641	0.1638	0.1635	0.1638	0.1638	0.1637	0.1644
A7	0.0659	0.0738	0.0829	0.091	0.0999	0.11	0.1216	0.1359	0.1582	0.1749	0.1768	0.1777	0.1778	0.179	0.1796	0.1806	0.1814	0.1812	0.1816	0.1814	0.182	0.1825	0.183	0.1826	0.1831	0.183	0.1836	0.1838	0.1843	0.1848	0.1852	0.1846	0.1853	0.1857	0.1863	0.1865	0.186	0.1863	0.1868	0.1883	0.1888	0.1891	0.1894	0.1898	0.19	0.1896	0.1911	0.1913	0.1908
B7	0.0678	0.0756	0.0838	0.0911	0.0995	0.1075	0.1173	0.1285	0.1444	0.1672	0.1769	0.1784	0.179	0.1797	0.1799	0.1804	0.1806	0.1808	0.1817	0.1821	0.1821	0.1824	0.1826	0.1832	0.1833	0.1837	0.1841	0.1842	0.1844	0.1846	0.185	0.1852	0.1856	0.186	0.1863	0.1866	0.1872	0.1873	0.1879	0.1877	0.1879	0.1882	0.1886	0.1888	0.189	0.1892	0.1893	0.1897	0.1901
C7	0.0685	0.0775	0.0864	0.0946	0.103	0.1129	0.1243	0.1399	0.1629	0.1719	0.1738	0.1746	0.1748	0.1755	0.1759	0.1766	0.1771	0.1775	0.1779	0.1783	0.1786	0.1791	0.1788	0.1792	0.1795	0.1798	0.1802	0.1805	0.1805	0.1809	0.1812	0.1816	0.1818	0.1824	0.1828	0.1835	0.1836	0.1838	0.1835	0.1839	0.1843	0.1846	0.185	0.1853	0.1856	0.1856	0.186	0.1862	0.1867
D7	0.0626	0.0714	0.0798	0.089	0.0978	0.1059	0.1152	0.1263	0.141	0.163	0.1725	0.1747	0.1757	0.1761	0.1763	0.1768	0.1777	0.1786	0.179	0.1788	0.1792	0.1795	0.1793	0.18	0.1813	0.1812	0.1807	0.1802	0.1806	0.1814	0.1817	0.1818	0.1825	0.1826	0.1831	0.1835	0.1836	0.184	0.184	0.1841	0.1845	0.1848	0.1856	0.1861	0.1863	0.1867	0.1868	0.1876	0.1872
E7	0.1455	0.147	0.1487	0.1491	0.152	0.1521	0.1533	0.1534	0.154	0.1533	0.154	0.1538	0.1547	0.1542	0.1551	0.1563	0.1565	0.156	0.1562	0.1561	0.1575	0.1576	0.1573	0.1584	0.1568	0.1595	0.1586	0.1606	0.1587	0.1587	0.159	0.16	0.1604	0.1605	0.1608	0.1602	0.1615	0.1605	0.1622	0.1611	0.1626	0.1627	0.1617	0.1618	0.162	0.1624	0.1648	0.1646	0.1652
F7	0.15	0.1524	0.1529	0.1535	0.1539	0.1537	0.1542	0.1539	0.1548	0.1548	0.1554	0.1556	0.1566	0.1568	0.1569	0.1568	0.1574	0.1573	0.1581	0.1585	0.159	0.1589	0.1586	0.1592	0.1598	0.1595	0.1601	0.1603	0.161	0.1617	0.1616	0.1613	0.1614	0.1613	0.1618	0.1626	0.1631	0.1638	0.164	0.1642	0.1647	0.1652	0.1648	0.1651	0.1659	0.1661	0.1664	0.1668	0.1676
G7	0.1471	0.1468	0.1479	0.1484	0.1487	0.1485	0.1487	0.1491	0.1497	0.15	0.1501	0.1502	0.1505	0.1507	0.1515	0.1514	0.1519	0.1521	0.1526	0.1528	0.1526	0.1529	0.1533	0.1534	0.154	0.154	0.154	0.1544	0.1544	0.1548	0.155	0.1552	0.1554	0.1559	0.1561	0.1562	0.1567	0.1568	0.157	0.1576	0.1576	0.1578	0.1583	0.1588	0.1592	0.1591	0.1594	0.1593	0.1594
H7	0.145	0.1462	0.1475	0.148	0.1485	0.1492	0.1494	0.1499	0.1502	0.1508	0.1507	0.1507	0.1511	0.1507	0.1516	0.1517	0.1523	0.1522	0.1529	0.1529	0.1536	0.1534	0.1542	0.1536	0.1541	0.1541	0.1541	0.1546	0.1549	0.1548	0.1557	0.1556	0.1562	0.1562	0.157	0.157	0.1575	0.1572	0.1573	0.1581	0.158	0.1585	0.1588	0.1591	0.1592	0.1595	0.1599	0.1601	0.1604
A8	0.0653	0.0731	0.0787	0.0837	0.086	0.0907	0.0937	0.0971	0.1011	0.1076	0.1107	0.1152	0.1184	0.1228	0.1273	0.1333	0.1375	0.1444	0.1523	0.16	0.1736	0.1868	0.1932	0.1921	0.1939	0.1957	0.1951	0.1967	0.1974	0.1977	0.1985	0.1976	0.1972	0.1973	0.2	0.2001	0.2009	0.2034	0.2003	0.2007	0.2009	0.2018	0.2018	0.2026	0.2035	0.2036	0.2037	0.2041	0.2055
B8	0.0675	0.0778	0.0838	0.0919	0.0953	0.0961	0.0992	0.1034	0.1052	0.1095	0.1127	0.1148	0.1208	0.1261	0.1299	0.1361	0.1432	0.1479	0.1561	0.1662	0.1813	0.1877	0.1898	0.1892	0.1916	0.1951	0.1947	0.195	0.1938	0.1953	0.1952	0.1961	0.1976	0.1971	0.1998	0.1976	0.1995	0.1999	0.2006	0.1979	0.2017	0.2032	0.1996	0.2007	0.2007	0.2017	0.2048	0.2041	0.2035
C8	0.0692	0.076	0.0814	0.0848	0.0871	0.0903	0.0925	0.0982	0.0996	0.1035	0.1057	0.1104	0.1143	0.117	0.1209	0.1257	0.1283	0.1321	0.1379	0.1426	0.1473	0.1548	0.1627	0.1766	0.1878	0.192	0.1904	0.1907	0.1923	0.1937	0.1964	0.1942	0.1962	0.1979	0.1976	0.1986	0.1976	0.196	0.1976	0.1976	0.1996	0.1991	0.2002	0.1998	0.2007	0.2017	0.2046	0.2017	0.2015
D8	0.068	0.0722	0.0778	0.082	0.0877	0.0919	0.0965	0.0974	0.0982	0.1032	0.1057	0.1093	0.1144	0.1172	0.1232	0.1269	0.1308	0.1364	0.1413	0.1473	0.1542	0.165	0.1797	0.1856	0.1869	0.1887	0.1888	0.1887	0.1905	0.1917	0.1929	0.1939	0.1923	0.1941	0.193	0.1956	0.1955	0.1951	0.1964	0.1968	0.196	0.1967	0.1967	0.1977	0.197	0.198	0.1973	0.198	0.1982
E8	0.1278	0.1458	0.1561	0.1572	0.1599	0.1595	0.1625	0.1643	0.1652	0.1645	0.1646	0.1647	0.1666	0.1678	0.1659	0.1681	0.1686	0.1678	0.167	0.1672	0.17	0.1679	0.1713	0.1709	0.1711	0.1702	0.1711	0.1709	0.1709	0.1714	0.1727	0.1739	0.1737	0.1722	0.1723	0.1733	0.1733	0.1736	0.1764	0.1759	0.1756	0.176	0.1759	0.1765	0.1759	0.1774	0.1777	0.1781	0.1786
F8	0.1277	0.143	0.1536	0.156	0.1547	0.1529	0.1552	0.1556	0.1565	0.1561	0.1593	0.1585	0.159	0.1587	0.1591	0.1596	0.1607	0.1598	0.1596	0.1595	0.1597	0.1607	0.1618	0.1613	0.1614	0.1614	0.1624	0.1636	0.1635	0.1642	0.1635	0.1635	0.1639	0.1637	0.1645	0.1657	0.1665	0.1666	0.1659	0.1678	0.1673	0.168	0.1674	0.1683	0.1684	0.1676	0.1696	0.1693	0.1695
G8	0.1379	0.1495	0.1529	0.1534	0.1539	0.154	0.1556	0.1567	0.1575	0.158	0.1605	0.1585	0.1586	0.1596	0.1602	0.1606	0.163	0.1613	0.1619	0.1621	0.1626	0.1632	0.1626	0.1635	0.1629	0.1637	0.1643	0.1653	0.1637	0.1645	0.1647	0.1651	0.1666	0.1674	0.167	0.1665	0.1683	0.1675	0.1685	0.1684	0.1687	0.1684	0.1697	0.1704	0.1702	0.1704	0.1686	0.1701	0.1712
H8	0.1437	0.1504	0.1513	0.1539	0.1547	0.1555	0.157	0.1586	0.1597	0.1591	0.1596	0.1601	0.16	0.1594	0.1602	0.1611	0.1622	0.1624	0.1633	0.1628	0.1631	0.163	0.1636	0.1638	0.1651	0.1654	0.1653	0.1675	0.1667	0.168	0.1669	0.1675	0.1664	0.1681	0.1686	0.1682	0.169	0.1687	0.1695	0.1694	0.1693	0.1715	0.1709	0.1702	0.1701	0.1703	0.1724	0.1712	0.1715
A9	0.072	0.0796	0.0839	0.0877	0.0899	0.0919	0.0942	0.0965	0.0992	0.1021	0.105	0.1078	0.1108	0.1142	0.1175	0.1212	0.1244	0.1283	0.1323	0.1373	0.1416	0.1473	0.1551	0.1676	0.1744	0.1758	0.1762	0.1763	0.1765	0.1771	0.1772	0.1774	0.1776	0.1778	0.178	0.178	0.1783	0.1783	0.1785	0.1786	0.1787	0.179	0.1791	0.1793	0.1796	0.1795	0.1797	0.1801	0.1801
B9	0.0718	0.0784	0.0826	0.0861	0.089	0.0912	0.0929	0.0952	0.0978	0.1005	0.103	0.1057	0.1087	0.1114	0.1148	0.1176	0.1209	0.1239	0.1281	0.1313	0.1353	0.1395	0.1446	0.1504	0.1588	0.1709	0.1761	0.1772	0.1777	0.178	0.1783	0.1785	0.1792	0.1794	0.1796	0.1797	0.18	0.1799	0.1803	0.1802	0.1805	0.1806	0.1808	0.181	0.1811	0.1812	0.1814	0.1816	0.1822
C9	0.0765	0.0811	0.0851	0.0885	0.0913	0.0929	0.0951	0.0977	0.1005	0.1032	0.1058	0.1074	0.1102	0.1133	0.1164	0.1206	0.1243	0.1282	0.1315	0.1358	0.1404	0.1457	0.1529	0.165	0.1725	0.1742	0.1744	0.175	0.1753	0.1757	0.176	0.1758	0.176	0.1763	0.1764	0.1762	0.1767	0.1768	0.1768	0.1771	0.1774	0.1771	0.1774	0.1776	0.178	0.178	0.1783	0.1786	0.1785
D9	0.0765	0.0812	0.0856	0.0899	0.0928	0.0959	0.0961	0.0983	0.1012	0.1043	0.1076	0.1104	0.1135	0.1167	0.1202	0.124	0.1279	0.1322	0.1369	0.1424	0.1492	0.161	0.1692	0.1711	0.1718	0.1723	0.1727	0.1728	0.1728	0.1732	0.1733	0.1733	0.1736	0.1738	0.174	0.174	0.1743	0.1746	0.1745	0.1747	0.1748	0.1751	0.1753	0.1754	0.1755	0.1758	0.1761	0.1757	0.1758
E9	0.1332	0.147	0.1517	0.1535	0.1524	0.1528	0.1535	0.154	0.1547	0.1547	0.1549	0.155	0.1554	0.1554	0.1557	0.1557	0.1558	0.1562	0.156	0.1561	0.1563	0.1563	0.1564	0.1563	0.1565	0.1565	0.1565	0.1565	0.1566	0.157	0.1566	0.1566	0.1572	0.157	0.157	0.157	0.1573	0.1573	0.1574	0.1573	0.1573	0.1573	0.1575	0.1574	0.1575	0.1572	0.1574	0.1574	0.1576
F9	0.1263	0.1395	0.1465	0.149	0.1475	0.1442	0.1431	0.1437	0.1439	0.1442	0.1442	0.1443	0.1446	0.1446	0.1448	0.1447	0.1448	0.1448	0.1447	0.1449	0.1449	0.1451	0.1452	0.1453	0.1452	0.1451	0.1454	0.1454	0.1453	0.1457	0.1456	0.1456	0.1456	0.1458	0.1456	0.1459	0.1458	0.1461	0.1458	0.1458	0.1459	0.146	0.1459	0.1459	0.1461	0.1462	0.1463	0.1463	0.1462
G9	0.1775	0.182	0.1816	0.1835	0.1844	0.1852	0.1851	0.1855	0.1861	0.1861	0.1859	0.186	0.186	0.1862	0.1865	0.1864	0.1863	0.1866	0.1865	0.1863	0.1866	0.1867	0.1866	0.1865	0.1867	0.1867	0.187	0.1867	0.1866	0.1872	0.1876	0.1876	0.1878	0.1878	0.1877	0.1879	0.1882	0.1879	0.1881	0.1882	0.1882	0.1878	0.1876	0.1881	0.1881	0.1881	0.1878	0.1879	0.188
H9	0.1359	0.1379	0.1393	0.1403	0.1411	0.1416	0.1418	0.1422	0.1423	0.1425	0.1426	0.1427	0.1427	0.1427	0.1429	0.1429	0.1429	0.1431	0.1432	0.1432	0.1434	0.1436	0.1435	0.1437	0.1436	0.1437	0.1438	0.1436	0.1436	0.144	0.1438	0.1438	0.1438	0.1439	0.1439	0.1438	0.144	0.1441	0.1441	0.1442	0.1442	0.1442	0.1444	0.1443	0.1446	0.144	0.1443	0.1444	0.1446
Well \ Time (s)	0	24.619	49.643	74.648	99.662	124.668	149.665	174.667	199.663	224.674	249.699	274.698	299.716	324.741	349.724	374.718	399.725	424.728	449.74	474.751	499.757	524.764	549.766	574.783	599.792	624.795	649.809	674.816	699.857	724.865	749.854	774.88	799.881	824.876	849.877	874.911	899.918	924.93	949.943	974.949	999.974	1024.97	1049.98	1074.96	1099.96	1124.97	1149.97	1174.99	1200
A2	0.074	0.0778	0.075	0.0765	0.0767	0.0785	0.0787	0.0799	0.0801	0.0816	0.0817	0.0825	0.0835	0.0839	0.0849	0.0851	0.0861	0.0868	0.09	0.091	0.0913	0.0898	0.0909	0.0908	0.0913	0.0916	0.0924	0.0932	0.0946	0.0942	0.095	0.0957	0.0964	0.0967	0.0972	0.0975	0.0978	0.0986	0.0993	0.1	0.1004	0.1012	0.1015	0.1025	0.1026	0.105	0.104	0.1046	0.105
B2	0.0736	0.0772	0.0818	0.082	0.0841	0.0872	0.0865	0.0872	0.0891	0.092	0.0925	0.0923	0.0914	0.0967	0.0967	0.0964	0.0973	0.0955	0.0943	0.0994	0.0975	0.0973	0.1012	0.1006	0.1006	0.1024	0.1023	0.1016	0.1044	0.1037	0.1033	0.1051	0.1056	0.1053	0.108	0.1082	0.1088	0.1104	0.1107	0.1114	0.1113	0.1124	0.1117	0.1118	0.1141	0.1115	0.1141	0.1151	0.1144
C2	0.0723	0.0751	0.0771	0.0783	0.0793	0.0803	0.0805	0.0813	0.0836	0.0823	0.0829	0.0836	0.0844	0.0852	0.0858	0.0868	0.0874	0.0882	0.0887	0.0892	0.0895	0.0903	0.0905	0.0916	0.0919	0.093	0.0933	0.0941	0.0947	0.0956	0.0958	0.0965	0.0966	0.0973	0.098	0.099	0.1007	0.0995	0.1003	0.1009	0.1017	0.1024	0.1026	0.1032	0.1042	0.1045	0.1045	0.1053	0.1059
D2	0.0729	0.0751	0.077	0.0779	0.0793	0.0805	0.0817	0.0829	0.0836	0.0847	0.0859	0.0858	0.0875	0.0876	0.088	0.0885	0.0891	0.0901	0.0908	0.0912	0.092	0.0927	0.0935	0.0942	0.0947	0.0959	0.0961	0.0969	0.0976	0.0982	0.0984	0.099	0.0997	0.1004	0.1009	0.1013	0.102	0.1027	0.1041	0.1039	0.1044	0.1052	0.1061	0.1062	0.1067	0.1073	0.1076	0.1087	0.1089
A3	0.0827	0.0977	0.1037	0.103	0.1016	0.1033	0.1101	0.1111	0.115	0.1156	0.1277	0.1291	0.1313	0.1304	0.1385	0.1334	0.1368	0.1436	0.1443	0.1475	0.1493	0.1492	0.1563	0.1584	0.1622	0.1585	0.1649	0.1647	0.167	0.1645	0.1694	0.171	0.1732	0.1736	0.1733	0.1739	0.1749	0.1788	0.1832	0.1789	0.1825	0.1849	0.1851	0.1856	0.1844	0.1863	0.1882	0.1931	0.1895
B3	0.0845	0.0924	0.0946	0.1005	0.1045	0.1051	0.1074	0.1136	0.1208	0.1177	0.1103	0.1129	0.1169	0.118	0.1217	0.1241	0.1297	0.1285	0.1318	0.1355	0.134	0.1373	0.1411	0.1407	0.1438	0.1434	0.1487	0.1514	0.1515	0.1519	0.1535	0.154	0.1574	0.1586	0.1574	0.1588	0.161	0.164	0.1622	0.1641	0.1673	0.166	0.1693	0.1668	0.1734	0.1697	0.17	0.1718	0.1727
C3	0.0832	0.0911	0.0946	0.098	0.0986	0.1031	0.1063	0.1101	0.1159	0.1197	0.1223	0.1249	0.1204	0.1218	0.1226	0.1248	0.127	0.1289	0.131	0.1343	0.136	0.1382	0.1412	0.1431	0.1454	0.1485	0.1498	0.1512	0.1533	0.154	0.1559	0.1564	0.1588	0.1592	0.1612	0.1626	0.1629	0.1637	0.1658	0.1666	0.1675	0.1698	0.1699	0.1715	0.1725	0.1749	0.1736	0.1733	0.1754
D3	0.0817	0.085	0.0865	0.0905	0.0942	0.0983	0.1024	0.1065	0.1078	0.1103	0.1145	0.1182	0.1202	0.1186	0.1204	0.1224	0.1259	0.1287	0.1313	0.1331	0.1348	0.1376	0.1402	0.1418	0.1439	0.1472	0.1473	0.15	0.1516	0.1527	0.1545	0.1567	0.1579	0.1586	0.1614	0.1622	0.1631	0.1645	0.165	0.1659	0.1672	0.1681	0.1698	0.1708	0.1706	0.1721	0.1729	0.1734	0.1734
A4	0.0777	0.0828	0.0831	0.0826	0.0832	0.0962	0.0844	0.0844	0.0856	0.0836	0.0848	0.0854	0.1019	0.0856	0.0869	0.087	0.0875	0.0884	0.0892	0.0893	0.0903	0.0905	0.0907	0.0916	0.0925	0.0927	0.094	0.0942	0.0951	0.0956	0.0965	0.097	0.097	0.0975	0.0985	0.0978	0.099	0.099	0.0999	0.1005	0.1013	0.1017	0.1032	0.1027	0.1025	0.1032	0.1044	0.1043	0.1053
B4	0.0798	0.0809	0.0824	0.0828	0.0812	0.081	0.0815	0.0818	0.0823	0.0828	0.0833	0.0837	0.0845	0.0845	0.0852	0.0855	0.086	0.0868	0.0889	0.0882	0.0891	0.0897	0.0897	0.0907	0.0911	0.0916	0.0919	0.0924	0.0933	0.094	0.0943	0.095	0.0956	0.0964	0.0969	0.0966	0.0976	0.0981	0.0986	0.0996	0.0997	0.1009	0.1011	0.1014	0.1016	0.1022	0.1027	0.1034	0.1034
C4	0.0772	0.0827	0.0834	0.0842	0.0861	0.0862	0.0845	0.0852	0.085	0.0848	0.086	0.0873	0.0875	0.0873	0.0885	0.0884	0.0881	0.0885	0.0892	0.0895	0.09	0.091	0.0916	0.0921	0.0929	0.0942	0.0941	0.0943	0.0952	0.0961	0.0961	0.0965	0.0979	0.0981	0.099	0.0993	0.0999	0.1008	0.1011	0.1009	0.102	0.1019	0.1028	0.1026	0.104	0.1044	0.1046	0.1055	0.1055
D4	0.0764	0.079	0.0801	0.0829	0.0817	0.0822	0.0822	0.0821	0.082	0.0826	0.0836	0.0836	0.0841	0.0849	0.0855	0.0859	0.087	0.0878	0.0885	0.0886	0.0892	0.0901	0.0901	0.0911	0.0914	0.0928	0.0924	0.0931	0.0933	0.0943	0.0962	0.0956	0.0959	0.0971	0.0983	0.098	0.0986	0.0991	0.0993	0.1004	0.1012	0.101	0.1012	0.1029	0.1023	0.103	0.1041	0.1045	0.105
A5	0.0796	0.0824	0.0859	0.0901	0.0947	0.0996	0.1054	0.1112	0.1162	0.1217	0.1272	0.1312	0.1343	0.138	0.1399	0.1416	0.1432	0.1439	0.1454	0.1473	0.1492	0.1516	0.153	0.154	0.1557	0.1568	0.158	0.1586	0.1603	0.1603	0.1611	0.1617	0.1626	0.1628	0.163	0.1634	0.1635	0.1637	0.1639	0.1641	0.1643	0.1664	0.1646	0.1651	0.1652	0.1664	0.1657	0.1676	0.1656
B5	0.0791	0.0836	0.0898	0.0955	0.1019	0.1071	0.1122	0.1177	0.1245	0.1259	0.1291	0.1311	0.1306	0.1329	0.1354	0.1382	0.1405	0.1427	0.145	0.1473	0.1487	0.1505	0.1519	0.1535	0.1544	0.1554	0.1565	0.1574	0.1581	0.1587	0.16	0.1627	0.1602	0.1612	0.1614	0.1615	0.1621	0.1624	0.1626	0.1625	0.1627	0.1632	0.1635	0.1633	0.1637	0.1634	0.1637	0.1641	0.1639
C5	0.0731	0.0775	0.085	0.091	0.0942	0.099	0.1047	0.1111	0.117	0.1219	0.1264	0.1293	0.1312	0.1308	0.1326	0.1364	0.141	0.141	0.1458	0.1444	0.1478	0.1528	0.1535	0.1504	0.1546	0.1537	0.155	0.1612	0.1582	0.1583	0.1566	0.1583	0.161	0.1611	0.1636	0.1638	0.1613	0.1631	0.1634	0.1632	0.1659	0.1631	0.1617	0.1648	0.1632	0.1651	0.1615	0.1609	0.1608
D5	0.0733	0.0778	0.0815	0.0857	0.0914	0.0975	0.1031	0.1094	0.1155	0.121	0.126	0.1294	0.1334	0.1361	0.138	0.1383	0.1392	0.1415	0.1442	0.1465	0.1482	0.1499	0.1521	0.1531	0.1548	0.1547	0.1571	0.1566	0.1581	0.1585	0.1592	0.1602	0.1597	0.1607	0.1613	0.1614	0.1617	0.1615	0.1619	0.1622	0.1618	0.1622	0.1621	0.1632	0.1633	0.1636	0.1639	0.1637	0.1636
A6	0.0728	0.0744	0.0747	0.0738	0.0734	0.0737	0.0739	0.0747	0.0743	0.0743	0.0739	0.0737	0.0743	0.0748	0.0738	0.074	0.0742	0.0739	0.0736	0.0738	0.0737	0.0734	0.0736	0.0734	0.0737	0.0729	0.0737	0.0734	0.0734	0.0729	0.073	0.0731	0.0728	0.0729	0.0734	0.0731	0.0727	0.0733	0.073	0.0729	0.0724	0.0731	0.0733	0.0732	0.073	0.0731	0.0732	0.0729	0.0732
B6	0.0731	0.0752	0.0739	0.0739	0.0739	0.0738	0.0742	0.0745	0.0748	0.0752	0.0755	0.0766	0.0768	0.0772	0.0775	0.0773	0.0761	0.0772	0.0769	0.0761	0.0762	0.076	0.0762	0.076	0.0763	0.0754	0.0748	0.0752	0.0749	0.0757	0.0758	0.0751	0.0752	0.0752	0.0752	0.0752	0.0752	0.075	0.0748	0.0743	0.0743	0.0743	0.0748	0.0743	0.0747	0.0746	0.0748	0.0749	0.0746
C6	0.071	0.0738	0.0727	0.0722	0.0721	0.0721	0.0726	0.0726	0.0732	0.0729	0.073	0.0733	0.0729	0.0727	0.0729	0.073	0.0733	0.073	0.0723	0.0734	0.0724	0.0723	0.0728	0.0725	0.0726	0.0731	0.0723	0.0718	0.0722	0.0719	0.0718	0.072	0.0716	0.0718	0.0717	0.0719	0.072	0.0715	0.0718	0.0716	0.0718	0.0716	0.0715	0.0716	0.0719	0.0716	0.0714	0.0715	0.0711
D6	0.0718	0.0733	0.0742	0.0765	0.0784	0.0809	0.0799	0.0783	0.0785	0.0788	0.0784	0.0774	0.0782	0.0782	0.0784	0.0768	0.0771	0.0779	0.0786	0.0789	0.0762	0.0769	0.0764	0.0796	0.0784	0.0763	0.077	0.0754	0.0757	0.077	0.0795	0.0783	0.0754	0.0774	0.0786	0.0779	0.0769	0.0748	0.075	0.0746	0.0744	0.0736	0.0765	0.0742	0.0742	0.0736	0.0753	0.074	0.0738
A7	0.0704	0.0739	0.0756	0.0763	0.0765	0.0771	0.0781	0.0793	0.0787	0.0787	0.0783	0.079	0.0791	0.0799	0.0799	0.0805	0.0814	0.0818	0.082	0.0827	0.0826	0.0836	0.0838	0.0845	0.0853	0.0856	0.0862	0.0868	0.0872	0.0877	0.0882	0.089	0.0896	0.09	0.0901	0.0906	0.0912	0.0914	0.0919	0.0929	0.0934	0.0936	0.0945	0.0947	0.0953	0.0955	0.0959	0.0965	0.0967
B7	0.0743	0.0751	0.076	0.0766	0.0771	0.078	0.0791	0.0789	0.0791	0.0794	0.0798	0.0808	0.081	0.0819	0.0829	0.0825	0.0822	0.0832	0.0842	0.0848	0.0848	0.0855	0.0858	0.0864	0.0876	0.0875	0.0876	0.0886	0.0889	0.0888	0.0896	0.0948	0.0958	0.0912	0.0924	0.0923	0.0934	0.0941	0.0945	0.0947	0.095	0.0979	0.0959	0.0957	0.0964	0.097	0.0972	0.0982	0.0983
C7	0.073	0.073	0.0745	0.0743	0.0739	0.0735	0.0741	0.0744	0.0746	0.0748	0.0758	0.0758	0.0766	0.0771	0.0775	0.0778	0.0788	0.0796	0.0798	0.0808	0.0808	0.0819	0.0822	0.0821	0.0838	0.0837	0.0845	0.0854	0.0851	0.086	0.086	0.0868	0.0873	0.0875	0.0882	0.0887	0.0916	0.0896	0.0899	0.0909	0.0915	0.0916	0.0919	0.0943	0.093	0.0934	0.0939	0.0946	0.096
D7	0.0737	0.0749	0.0756	0.0759	0.0771	0.077	0.0766	0.0771	0.0769	0.0766	0.0778	0.0794	0.0788	0.0791	0.0796	0.0803	0.0804	0.0814	0.0831	0.0822	0.0838	0.086	0.0845	0.0848	0.0849	0.0865	0.087	0.0877	0.089	0.0878	0.0891	0.0887	0.0899	0.0903	0.0902	0.0909	0.0909	0.0919	0.0923	0.0929	0.0962	0.0939	0.094	0.0949	0.0952	0.0959	0.0963	0.0962	0.0977
A8	0.0826	0.0838	0.086	0.0902	0.0913	0.0934	0.0959	0.0981	0.0993	0.1033	0.1073	0.1077	0.1092	0.1076	0.1084	0.1076	0.1088	0.1109	0.1133	0.1156	0.1162	0.116	0.1182	0.1196	0.1212	0.1217	0.1231	0.1247	0.1261	0.1269	0.1275	0.1286	0.1288	0.1302	0.1299	0.131	0.1311	0.1322	0.1316	0.1325	0.1324	0.1325	0.1332	0.1338	0.1344	0.1356	0.1348	0.1361	0.1353
B8	0.0783	0.0869	0.0933	0.0971	0.099	0.1004	0.1018	0.1083	0.1122	0.1075	0.109	0.1079	0.1095	0.1134	0.116	0.118	0.119	0.1206	0.1236	0.1231	0.1261	0.1271	0.1272	0.1283	0.1301	0.1318	0.1329	0.1325	0.135	0.1348	0.1378	0.1369	0.1383	0.1379	0.1381	0.1388	0.1387	0.1405	0.1394	0.1399	0.1404	0.141	0.1416	0.1424	0.1418	0.1423	0.1421	0.1426	0.143
C8	0.0813	0.0854	0.0902	0.0926	0.0949	0.0954	0.0966	0.0992	0.0983	0.0974	0.0945	0.0958	0.0971	0.0991	0.101	0.1035	0.1046	0.1071	0.1084	0.1125	0.1116	0.1135	0.1147	0.1151	0.1169	0.1172	0.1193	0.1197	0.1213	0.122	0.123	0.1238	0.1257	0.1261	0.126	0.1273	0.1271	0.1269	0.1279	0.1272	0.1281	0.1287	0.1291	0.1299	0.1308	0.1293	0.1305	0.1306	0.1312
D8	0.0804	0.0858	0.0922	0.0934	0.0943	0.0969	0.0991	0.0982	0.0953	0.0951	0.0975	0.0976	0.1002	0.1011	0.103	0.1059	0.1069	0.1077	0.1099	0.1133	0.1132	0.1155	0.1156	0.1174	0.1193	0.1208	0.1218	0.1223	0.1222	0.1238	0.1249	0.1249	0.1261	0.1255	0.1262	0.1278	0.1278	0.1289	0.1289	0.1283	0.129	0.1304	0.1302	0.1313	0.1307	0.1319	0.1329	0.133	0.1325
A9	0.0743	0.0757	0.0765	0.0764	0.0768	0.077	0.0779	0.0776	0.0774	0.0772	0.0776	0.0777	0.078	0.0787	0.0793	0.0798	0.0803	0.0803	0.0808	0.0814	0.0821	0.0825	0.083	0.0834	0.0839	0.0848	0.0851	0.0856	0.0861	0.0864	0.0867	0.0869	0.0876	0.088	0.0886	0.0891	0.0896	0.0906	0.0909	0.0912	0.0915	0.092	0.0923	0.093	0.0933	0.0939	0.0938	0.0945	0.0948
B9	0.0726	0.0728	0.0741	0.0737	0.0735	0.0738	0.0742	0.0747	0.0749	0.0752	0.0758	0.0762	0.0764	0.0771	0.0777	0.0783	0.0782	0.0792	0.08	0.0797	0.0802	0.0806	0.0815	0.0824	0.0824	0.0828	0.0831	0.084	0.0844	0.085	0.0853	0.0855	0.086	0.0864	0.0875	0.0875	0.088	0.0885	0.0886	0.089	0.0898	0.0899	0.0905	0.0912	0.0915	0.0916	0.0923	0.0928	0.093
C9	0.0747	0.0777	0.0799	0.0796	0.08	0.0794	0.0761	0.0751	0.0755	0.0755	0.076	0.0759	0.0769	0.0771	0.0774	0.0778	0.0784	0.0797	0.0794	0.0804	0.0807	0.0801	0.0812	0.0818	0.0817	0.082	0.0827	0.0827	0.0832	0.0838	0.0849	0.0856	0.0854	0.086	0.0862	0.0866	0.0875	0.0888	0.0886	0.0881	0.089	0.0895	0.0901	0.0896	0.0901	0.0906	0.0908	0.0909	0.0917
D9	0.0704	0.0732	0.0737	0.0747	0.0741	0.0736	0.0736	0.074	0.0745	0.0743	0.0745	0.0749	0.0756	0.0769	0.0772	0.0772	0.0783	0.0782	0.0786	0.0789	0.0801	0.0803	0.0805	0.0807	0.0812	0.0824	0.0835	0.0833	0.0838	0.0845	0.0847	0.0859	0.0857	0.0856	0.0862	0.0863	0.0867	0.0869	0.0878	0.0877	0.0888	0.0891	0.0896	0.09	0.0904	0.0909	0.0914	0.0916	0.0929
A10	0.071	0.0754	0.0785	0.0827	0.0862	0.0899	0.0938	0.0971	0.0998	0.1015	0.1038	0.1053	0.1068	0.1071	0.1082	0.1097	0.1108	0.1115	0.112	0.1133	0.1132	0.1145	0.1146	0.1146	0.1147	0.1146	0.1148	0.1153	0.1156	0.1159	0.1155	0.1154	0.1156	0.1154	0.1158	0.1156	0.1154	0.1156	0.1159	0.1157	0.1159	0.1167	0.1162	0.1161	0.1165	0.1165	0.1169	0.1166	0.1167
B10	0.0687	0.0726	0.0769	0.0806	0.0852	0.089	0.093	0.096	0.098	0.1007	0.1024	0.1036	0.1046	0.1051	0.1063	0.1073	0.109	0.1103	0.1106	0.1119	0.1123	0.1129	0.1129	0.1137	0.1135	0.1139	0.114	0.1144	0.1145	0.1148	0.1164	0.115	0.1152	0.1151	0.1154	0.1152	0.1154	0.1156	0.1156	0.1154	0.1158	0.116	0.116	0.1158	0.1158	0.116	0.1156	0.1158	0.1163
C10	0.0705	0.0738	0.0771	0.0815	0.0857	0.0896	0.0934	0.0959	0.0978	0.099	0.1007	0.102	0.104	0.1056	0.107	0.1083	0.1094	0.1102	0.1108	0.1119	0.1121	0.1128	0.1122	0.1129	0.1129	0.1131	0.1136	0.1139	0.1136	0.1138	0.1138	0.1139	0.114	0.1141	0.1142	0.1142	0.1142	0.1144	0.1144	0.1145	0.1143	0.1147	0.1146	0.1149	0.1148	0.1148	0.1149	0.1151	0.1153
D10	0.0708	0.0733	0.0784	0.0837	0.0875	0.0915	0.0945	0.0983	0.0982	0.0997	0.1014	0.1036	0.1058	0.1072	0.1093	0.11	0.1109	0.1119	0.1124	0.1132	0.1135	0.1138	0.1142	0.1144	0.1146	0.1161	0.1152	0.1151	0.1149	0.1151	0.1154	0.1155	0.1167	0.1159	0.1158	0.1164	0.1163	0.1164	0.1163	0.116	0.1164	0.1161	0.1162	0.1163	0.1166	0.1166	0.1163	0.1169	0.1165
A11	0.067	0.0673	0.0676	0.0676	0.0674	0.0673	0.0677	0.0674	0.0677	0.0673	0.0677	0.0678	0.0675	0.0675	0.0673	0.0679	0.0675	0.0676	0.0678	0.0673	0.0677	0.0673	0.0676	0.0671	0.0677	0.0674	0.0673	0.0675	0.067	0.0669	0.0666	0.0667	0.0667	0.0669	0.0671	0.0668	0.0666	0.0663	0.0667	0.0666	0.0665	0.067	0.0664	0.067	0.0662	0.0664	0.0664	0.0664	0.0664
B11	0.065	0.0662	0.0688	0.0657	0.0818	0.0673	0.0688	0.08	0.127	0.1309	0.0697	0.1685	0.1073	0.0682	0.0825	0.0683	0.0666	0.0677	0.067	0.0916	0.1463	0.0717	0.0781	0.0698	0.1616	0.0708	0.0696	0.1171	0.0693	0.0934	0.0692	0.0717	0.1703	0.1443	0.0726	0.0776	0.0838	0.0788	0.0686	0.0719	0.068	0.0692	0.1342	0.077	0.067	0.1604	0.0975	0.0787	0.0689
C11	0.0657	0.0659	0.0657	0.0659	0.0658	0.0656	0.0658	0.0663	0.0659	0.0665	0.0659	0.0662	0.0663	0.0664	0.0662	0.0661	0.0665	0.0664	0.0663	0.0666	0.066	0.0659	0.0664	0.0665	0.0662	0.0666	0.066	0.0664	0.0659	0.0661	0.0662	0.0663	0.0659	0.0661	0.0657	0.0661	0.0658	0.066	0.0662	0.0659	0.0659	0.066	0.0656	0.0659	0.0657	0.0657	0.0658	0.0659	0.0656
D11	0.0655	0.0652	0.0649	0.0649	0.0647	0.0651	0.0648	0.0654	0.0652	0.0657	0.0653	0.0652	0.0658	0.066	0.0658	0.0658	0.0657	0.0664	0.066	0.0655	0.0659	0.0658	0.0659	0.0656	0.0659	0.0662	0.0658	0.0664	0.066	0.0656	0.0661	0.0657	0.0664	0.0658	0.0663	0.0652	0.0654	0.0653	0.0653	0.0651	0.0652	0.0659	0.0654	0.0653	0.0658	0.0653	0.0658	0.0658	0.0652
A12	0.0641	0.0638	0.0638	0.0637	0.0637	0.0637	0.0639	0.0639	0.0639	0.0639	0.0639	0.0638	0.0639	0.0639	0.0639	0.064	0.064	0.064	0.0639	0.064	0.0639	0.0639	0.0641	0.0641	0.064	0.0639	0.0641	0.064	0.064	0.0639	0.0641	0.064	0.0639	0.064	0.0641	0.064	0.0641	0.064	0.064	0.0641	0.064	0.0641	0.064	0.0641	0.064	0.064	0.064	0.064	0.064
B12	0.0595	0.0595	0.0596	0.0601	0.0601	0.0601	0.0603	0.0603	0.0604	0.0602	0.0603	0.0602	0.0604	0.0604	0.0604	0.0605	0.0605	0.0605	0.0605	0.0606	0.0606	0.0605	0.0606	0.0606	0.0606	0.0606	0.0606	0.0606	0.0606	0.0606	0.0606	0.0605	0.0606	0.0607	0.0607	0.0606	0.0607	0.0606	0.0607	0.0606	0.0606	0.0607	0.0607	0.0607	0.0606	0.0606	0.0606	0.0607	0.0607
C12	0.0593	0.0592	0.059	0.0588	0.059	0.0591	0.0592	0.0592	0.0591	0.0593	0.0591	0.0592	0.0593	0.0593	0.0593	0.0594	0.0594	0.0595	0.0594	0.0594	0.0595	0.0594	0.0595	0.0594	0.0595	0.0596	0.0595	0.0595	0.0595	0.0595	0.0595	0.0595	0.0594	0.0596	0.0595	0.0595	0.0596	0.0596	0.0596	0.0596	0.0595	0.0596	0.0595	0.0595	0.0597	0.0596	0.0595	0.0595	0.0596
D12	0.0595	0.0596	0.0594	0.0594	0.0595	0.0596	0.0596	0.0597	0.0597	0.0597	0.0598	0.0596	0.0597	0.0598	0.0598	0.0598	0.0598	0.0598	0.0598	0.0598	0.0599	0.0599	0.06	0.0599	0.06	0.0599	0.06	0.06	0.06	0.0599	0.06	0.06	0.06	0.06	0.06	0.0601	0.06	0.0599	0.06	0.06	0.06	0.06	0.0601	0.0601	0.0599	0.0599	0.0599	0.06	0.0601
Well \ Time (s)	0	24.597	49.619	74.635	99.632	124.64	149.637	174.625	199.638	224.649	249.649	274.665	299.664	324.666	349.669	374.653	399.674	424.667	449.692	474.697	499.734	524.726	549.739	574.739	599.748	624.741	649.744	674.768	699.784	724.783	749.795	774.81	799.834	824.84	849.836	874.834	899.84	924.861	949.894	974.896	999.904	1024.89	1049.91	1074.9	1099.91	1124.9	1149.93	1174.94	1199.94
E2	0.0698	0.0685	0.0688	0.0688	0.0692	0.0695	0.0703	0.0703	0.0709	0.0711	0.0715	0.0719	0.0723	0.0725	0.073	0.0734	0.0737	0.0741	0.0745	0.0752	0.0755	0.076	0.0762	0.0766	0.0768	0.0773	0.0776	0.0785	0.0786	0.0789	0.0792	0.0799	0.0801	0.0804	0.0808	0.0812	0.0815	0.0819	0.0821	0.0825	0.0829	0.0833	0.0837	0.084	0.0844	0.0848	0.0852	0.0854	0.086
F2	0.0706	0.0701	0.0693	0.069	0.0696	0.0699	0.0706	0.0708	0.0708	0.0716	0.0717	0.0723	0.072	0.0725	0.0729	0.074	0.0739	0.0744	0.0748	0.0752	0.0755	0.0762	0.0762	0.0768	0.0768	0.0774	0.0778	0.0795	0.079	0.0791	0.0798	0.0794	0.0799	0.0803	0.0807	0.0812	0.0814	0.0818	0.0821	0.0824	0.0828	0.0832	0.0844	0.0839	0.0842	0.0849	0.0853	0.0855	0.086
G2	0.0697	0.0691	0.0695	0.0693	0.0693	0.0694	0.07	0.0707	0.0707	0.0713	0.0715	0.0718	0.0721	0.0725	0.073	0.0732	0.0733	0.0744	0.0747	0.075	0.0752	0.0756	0.0756	0.0762	0.0767	0.0773	0.0776	0.0779	0.0781	0.0788	0.0791	0.0795	0.0797	0.0803	0.0806	0.0809	0.0814	0.0818	0.0821	0.0822	0.0829	0.083	0.0833	0.0843	0.0841	0.0845	0.0848	0.0851	0.0857
H2	0.0701	0.0696	0.0695	0.0696	0.0697	0.0703	0.0703	0.0706	0.0713	0.0716	0.0722	0.0723	0.0728	0.0735	0.0741	0.0743	0.0746	0.0752	0.0754	0.0759	0.0761	0.0765	0.077	0.0775	0.0781	0.0784	0.0786	0.0787	0.0791	0.0795	0.0801	0.0804	0.0809	0.0808	0.0816	0.0821	0.0824	0.0824	0.0828	0.0832	0.0835	0.084	0.0843	0.0845	0.085	0.0851	0.0854	0.0857	0.0861
E3	0.0748	0.0731	0.0744	0.078	0.0787	0.0814	0.0815	0.0815	0.0816	0.0815	0.0828	0.0853	0.0868	0.0876	0.0898	0.0909	0.0915	0.0922	0.093	0.0939	0.0945	0.0957	0.0961	0.0976	0.098	0.0982	0.0986	0.0992	0.0998	0.1001	0.1006	0.1008	0.1012	0.1019	0.1021	0.1021	0.1028	0.103	0.1031	0.1033	0.1034	0.1034	0.1047	0.1041	0.1043	0.1048	0.105	0.1057	0.1054
F3	0.0739	0.078	0.0794	0.0803	0.0829	0.0832	0.0836	0.0857	0.0862	0.0879	0.0899	0.0905	0.0924	0.0936	0.0945	0.0954	0.0963	0.1014	0.0988	0.0993	0.1009	0.1008	0.1018	0.1022	0.1034	0.104	0.1043	0.1055	0.1058	0.1055	0.1059	0.1064	0.1076	0.1077	0.1082	0.1078	0.1085	0.1083	0.1088	0.1094	0.1098	0.1095	0.1097	0.1106	0.1104	0.1111	0.1111	0.1113	0.1116
G3	0.0774	0.0783	0.0787	0.0808	0.0833	0.0824	0.0818	0.0835	0.0872	0.0866	0.087	0.0886	0.0901	0.0927	0.0939	0.0959	0.0951	0.096	0.0979	0.098	0.1012	0.1003	0.1015	0.1026	0.1032	0.1041	0.1043	0.1045	0.1031	0.1035	0.1048	0.1053	0.1052	0.1059	0.1069	0.1068	0.108	0.1075	0.1096	0.1095	0.1093	0.1098	0.1092	0.1089	0.1109	0.111	0.11	0.1098	0.1109
H3	0.0762	0.0779	0.0774	0.0775	0.0777	0.0781	0.0799	0.0813	0.0833	0.0842	0.0851	0.0873	0.0882	0.0902	0.0898	0.092	0.0926	0.0937	0.0941	0.0948	0.0964	0.0971	0.0969	0.0979	0.099	0.0994	0.1	0.0999	0.1001	0.1002	0.1022	0.1008	0.1014	0.1021	0.1021	0.1021	0.1035	0.1034	0.1031	0.1038	0.1044	0.1042	0.1043	0.1047	0.105	0.1051	0.1055	0.1055	0.1065
E4	0.0686	0.07	0.0701	0.0711	0.0709	0.0699	0.0703	0.0712	0.0708	0.0716	0.0722	0.0725	0.0729	0.0731	0.0735	0.074	0.0741	0.0749	0.0756	0.0752	0.0758	0.0763	0.0767	0.0773	0.0778	0.0779	0.0785	0.079	0.0791	0.0789	0.0802	0.0799	0.0804	0.081	0.0811	0.0814	0.0821	0.0818	0.0825	0.0827	0.0834	0.0841	0.0846	0.0849	0.0848	0.0854	0.0862	0.0857	0.0858
F4	0.0677	0.0708	0.0707	0.0712	0.0715	0.0707	0.0728	0.0729	0.0733	0.072	0.0742	0.074	0.0736	0.0749	0.0753	0.076	0.0764	0.0756	0.0767	0.0772	0.0771	0.0769	0.0776	0.0776	0.0781	0.0795	0.0804	0.081	0.079	0.0805	0.0813	0.0821	0.0826	0.0818	0.0836	0.0836	0.0827	0.0831	0.0842	0.0834	0.0843	0.084	0.0857	0.0866	0.0864	0.087	0.0858	0.0868	0.0875
G4	0.0678	0.0675	0.068	0.0696	0.0688	0.0692	0.0695	0.0705	0.0707	0.0708	0.0723	0.0729	0.0728	0.0728	0.0732	0.074	0.0741	0.075	0.0752	0.076	0.0766	0.0786	0.0765	0.0769	0.0782	0.0784	0.079	0.0787	0.0797	0.0791	0.0795	0.0798	0.0808	0.0804	0.081	0.0818	0.0819	0.0821	0.0827	0.0832	0.0836	0.0841	0.0842	0.0848	0.0846	0.0858	0.0855	0.0855	0.087
H4	0.0711	0.0704	0.0687	0.0691	0.0697	0.07	0.0704	0.0706	0.0709	0.0713	0.0716	0.0718	0.0723	0.0727	0.073	0.0733	0.0736	0.0744	0.0746	0.0751	0.0756	0.076	0.0763	0.0766	0.0769	0.0776	0.0781	0.0784	0.0787	0.0792	0.0793	0.0801	0.0809	0.0809	0.0823	0.0816	0.082	0.0823	0.0825	0.0829	0.0833	0.0836	0.084	0.0844	0.0846	0.0847	0.0855	0.0856	0.0861
E5	0.0659	0.0679	0.0697	0.0724	0.0747	0.0768	0.0785	0.0805	0.082	0.0821	0.0822	0.0831	0.0841	0.0848	0.0852	0.0858	0.086	0.0863	0.0865	0.0869	0.0875	0.0872	0.0872	0.0874	0.0878	0.0875	0.0875	0.0878	0.0884	0.088	0.0882	0.0887	0.0885	0.0883	0.0883	0.0886	0.0885	0.0884	0.0885	0.0886	0.0889	0.0893	0.0888	0.0887	0.0896	0.0888	0.0893	0.089	0.0893
F5	0.0659	0.0675	0.0701	0.0726	0.0751	0.0771	0.0785	0.0802	0.0808	0.0817	0.083	0.0828	0.0838	0.0846	0.0851	0.0857	0.0859	0.0865	0.0869	0.0871	0.0871	0.0874	0.0877	0.0888	0.0881	0.0885	0.0885	0.0883	0.0884	0.0884	0.0883	0.0887	0.0892	0.0898	0.0888	0.0888	0.0892	0.0896	0.0901	0.0902	0.0904	0.0901	0.0903	0.0906	0.0908	0.0908	0.0907	0.0908	0.0911
G5	0.0653	0.0673	0.0699	0.0726	0.0751	0.0771	0.0784	0.0796	0.0804	0.0814	0.0825	0.0835	0.0844	0.0849	0.0856	0.0861	0.0865	0.0868	0.087	0.0871	0.0872	0.0875	0.0877	0.0878	0.0878	0.088	0.0882	0.0882	0.0882	0.0883	0.0883	0.0886	0.0886	0.0886	0.0887	0.0887	0.0888	0.0888	0.0891	0.0889	0.0889	0.0892	0.089	0.0892	0.0896	0.0893	0.0894	0.0895	0.0897
H5	0.0673	0.07	0.073	0.0759	0.0778	0.0797	0.0806	0.0818	0.0833	0.0845	0.0854	0.087	0.087	0.0877	0.0881	0.0885	0.089	0.0894	0.0897	0.09	0.09	0.0901	0.09	0.0906	0.0903	0.0907	0.0907	0.0906	0.0905	0.0908	0.0908	0.091	0.0909	0.0909	0.0909	0.0909	0.091	0.0912	0.0911	0.0912	0.0916	0.0919	0.0916	0.0916	0.0919	0.092	0.092	0.0922	0.0921
E6	0.0626	0.0621	0.0622	0.0621	0.0621	0.0621	0.0621	0.062	0.062	0.0622	0.0621	0.0623	0.0625	0.0623	0.0624	0.0625	0.0625	0.0625	0.0623	0.0623	0.0624	0.0625	0.0624	0.0627	0.0629	0.0625	0.0629	0.0626	0.0628	0.0624	0.063	0.0626	0.0627	0.0625	0.0627	0.0632	0.0627	0.0626	0.0627	0.0623	0.0629	0.0627	0.0625	0.0624	0.0627	0.0627	0.0624	0.0628	0.0624
F6	0.0626	0.0631	0.062	0.0618	0.0619	0.0618	0.0617	0.0617	0.0617	0.062	0.0618	0.0619	0.0619	0.0619	0.0621	0.062	0.0623	0.0622	0.062	0.0623	0.0621	0.0621	0.062	0.0623	0.0622	0.0625	0.0624	0.0622	0.0623	0.0626	0.0624	0.0625	0.0635	0.0623	0.0624	0.0625	0.0626	0.0623	0.0623	0.0625	0.0623	0.0626	0.0624	0.0624	0.0624	0.0623	0.0625	0.0624	0.0627
G6	0.0621	0.0617	0.0619	0.0619	0.0618	0.0619	0.0619	0.062	0.0621	0.0617	0.0617	0.0621	0.062	0.0619	0.0622	0.0621	0.062	0.0622	0.0621	0.0621	0.0621	0.0621	0.062	0.0624	0.0622	0.0626	0.062	0.0621	0.0622	0.0621	0.0621	0.0621	0.0621	0.0621	0.0621	0.062	0.062	0.0622	0.062	0.0621	0.062	0.0624	0.062	0.062	0.0622	0.0621	0.0619	0.062	0.062
H6	0.0635	0.0669	0.0685	0.0683	0.0678	0.0688	0.0675	0.069	0.0668	0.0684	0.0677	0.0685	0.0693	0.0667	0.0692	0.0678	0.0674	0.0688	0.0677	0.067	0.0669	0.0688	0.0693	0.0696	0.0699	0.0702	0.0698	0.0683	0.0669	0.0673	0.0669	0.0679	0.068	0.0681	0.0677	0.0672	0.0672	0.0672	0.067	0.0666	0.0675	0.0683	0.0688	0.0682	0.0674	0.0665	0.0672	0.0679	0.069
E7	0.0656	0.065	0.0653	0.0649	0.0662	0.0653	0.0656	0.0657	0.0657	0.0661	0.0663	0.0667	0.0671	0.068	0.0674	0.0677	0.068	0.0684	0.0684	0.0692	0.069	0.0691	0.0697	0.0704	0.0705	0.0702	0.0706	0.0709	0.0709	0.0713	0.0714	0.0718	0.0719	0.0725	0.0726	0.073	0.073	0.0731	0.0737	0.0737	0.0742	0.0745	0.0747	0.0744	0.075	0.0791	0.0752	0.0755	0.0757
F7	0.0665	0.0649	0.0646	0.0646	0.0648	0.0649	0.0652	0.0654	0.0658	0.0659	0.0661	0.0665	0.0667	0.0669	0.0671	0.0673	0.0676	0.0679	0.069	0.0683	0.0686	0.069	0.0696	0.0695	0.0695	0.0699	0.0701	0.071	0.0706	0.0711	0.0711	0.0716	0.0716	0.0718	0.072	0.0723	0.0724	0.0727	0.073	0.073	0.0733	0.0735	0.0738	0.0741	0.0743	0.0747	0.0747	0.0749	0.0753
G7	0.0655	0.0648	0.0662	0.0686	0.0687	0.0694	0.0694	0.0691	0.0693	0.0696	0.0694	0.0696	0.0697	0.0698	0.0714	0.0705	0.0711	0.071	0.071	0.0708	0.071	0.0713	0.0718	0.0725	0.0732	0.0738	0.0741	0.0741	0.0741	0.0741	0.0745	0.0751	0.0751	0.0754	0.0754	0.0758	0.0764	0.0766	0.0769	0.0773	0.0775	0.0775	0.0779	0.0782	0.0786	0.0788	0.0792	0.079	0.0797
H7	0.0662	0.066	0.0661	0.0668	0.0671	0.0673	0.068	0.0679	0.068	0.0687	0.0687	0.069	0.0692	0.0695	0.0698	0.0704	0.0703	0.0708	0.0708	0.0711	0.0716	0.0718	0.0723	0.0723	0.0726	0.0729	0.0729	0.0733	0.0734	0.0739	0.0739	0.0743	0.0745	0.0747	0.0749	0.0754	0.0755	0.0757	0.0758	0.0763	0.0768	0.0769	0.0771	0.0772	0.0775	0.0777	0.0778	0.078	0.0784
E8	0.0688	0.07	0.0717	0.0734	0.0755	0.0762	0.0775	0.0771	0.0771	0.0749	0.073	0.0732	0.0743	0.0747	0.0751	0.0756	0.0754	0.0758	0.0766	0.0768	0.0775	0.0778	0.078	0.0787	0.0791	0.0798	0.0799	0.0803	0.0809	0.0812	0.0816	0.0819	0.0819	0.0827	0.0837	0.0831	0.0833	0.083	0.0834	0.0841	0.0842	0.0843	0.0847	0.085	0.0854	0.0862	0.0867	0.0862	0.0867
F8	0.0691	0.0726	0.0745	0.0744	0.073	0.0716	0.0714	0.0713	0.0716	0.0723	0.0729	0.0736	0.0741	0.0744	0.0751	0.0755	0.0759	0.0764	0.0771	0.0776	0.0778	0.0783	0.0786	0.0791	0.0793	0.08	0.0802	0.0806	0.0807	0.0811	0.0815	0.0816	0.082	0.0823	0.0828	0.0832	0.0836	0.0841	0.0838	0.0847	0.0845	0.0848	0.0852	0.0854	0.0857	0.0863	0.0863	0.0867	0.0869
G8	0.0704	0.0733	0.0743	0.0753	0.0755	0.0745	0.0726	0.073	0.073	0.0727	0.0745	0.0743	0.0745	0.0751	0.0756	0.076	0.0772	0.0774	0.0776	0.0785	0.0782	0.0786	0.0796	0.0805	0.08	0.0813	0.0816	0.0818	0.0817	0.0826	0.0843	0.084	0.0842	0.0841	0.0837	0.0836	0.084	0.0847	0.0861	0.0862	0.0858	0.0856	0.0864	0.0862	0.0873	0.0876	0.0881	0.0882	0.0883
H8	0.0695	0.0715	0.0737	0.0772	0.0834	0.0819	0.0819	0.0817	0.0761	0.0753	0.0844	0.0852	0.0834	0.0859	0.0848	0.0874	0.0891	0.0861	0.0901	0.0885	0.0886	0.0909	0.0895	0.0928	0.0904	0.0928	0.0943	0.095	0.0941	0.0938	0.0937	0.096	0.0956	0.0943	0.0953	0.0963	0.0951	0.0962	0.0955	0.0931	0.0941	0.095	0.0967	0.0992	0.0984	0.0949	0.0947	0.096	0.0972
E9	0.0671	0.0684	0.0695	0.0704	0.07	0.07	0.0705	0.0711	0.0709	0.0709	0.0712	0.0721	0.072	0.0725	0.0725	0.0727	0.0737	0.0738	0.0742	0.0745	0.0751	0.0754	0.0753	0.0753	0.0753	0.0766	0.0772	0.0768	0.0762	0.0763	0.0768	0.0773	0.0772	0.0775	0.0782	0.0785	0.0782	0.0788	0.0791	0.0788	0.0799	0.0801	0.0803	0.0803	0.0811	0.0807	0.0813	0.0818	0.0821
F9	0.0656	0.0659	0.0652	0.0649	0.065	0.0654	0.0661	0.0664	0.0667	0.0666	0.0672	0.0675	0.0679	0.0683	0.0685	0.0685	0.0692	0.0693	0.0697	0.0705	0.0706	0.0708	0.071	0.0714	0.0717	0.0719	0.0726	0.0728	0.073	0.0731	0.0737	0.0744	0.0746	0.0746	0.0749	0.0753	0.0761	0.0763	0.0767	0.0764	0.0768	0.0775	0.0776	0.078	0.0779	0.0783	0.0786	0.0788	0.0792
G9	0.0695	0.0689	0.0679	0.0672	0.0666	0.0669	0.0675	0.0669	0.0676	0.0681	0.0678	0.0683	0.069	0.0692	0.0696	0.0699	0.0704	0.0706	0.0712	0.0712	0.0716	0.0723	0.0727	0.0729	0.0731	0.0735	0.0738	0.0746	0.0749	0.0748	0.076	0.0763	0.0761	0.0764	0.0769	0.0764	0.0768	0.0772	0.0773	0.0778	0.0784	0.0791	0.0794	0.079	0.0791	0.0795	0.0799	0.0807	0.0805
H9	0.066	0.068	0.0669	0.0668	0.0672	0.0669	0.0675	0.0671	0.0674	0.0682	0.0681	0.0685	0.0691	0.0691	0.0698	0.071	0.0712	0.0712	0.0712	0.0718	0.0717	0.0727	0.0728	0.0728	0.0728	0.0731	0.0736	0.0739	0.0744	0.0759	0.0751	0.0752	0.0754	0.0758	0.0772	0.077	0.077	0.0774	0.0774	0.0783	0.079	0.0788	0.0795	0.0795	0.0799	0.0804	0.0806	0.0805	0.0806
E10	0.0628	0.0638	0.0645	0.0654	0.0662	0.0669	0.0676	0.068	0.0684	0.0686	0.0683	0.0684	0.0686	0.0688	0.0693	0.0693	0.069	0.0694	0.0693	0.0694	0.0696	0.0696	0.0697	0.0697	0.0699	0.0702	0.0704	0.0704	0.0704	0.0705	0.0705	0.0706	0.0706	0.0706	0.0709	0.0709	0.0709	0.0712	0.0711	0.0714	0.0714	0.0716	0.0714	0.0717	0.0719	0.0718	0.0718	0.0717	0.0719
F10	0.0631	0.0642	0.0649	0.0655	0.0657	0.0663	0.0661	0.0663	0.0666	0.0671	0.0674	0.0676	0.068	0.0685	0.0685	0.0686	0.0687	0.0689	0.0688	0.0691	0.0691	0.0693	0.0695	0.0695	0.0695	0.0696	0.0711	0.07	0.0699	0.0702	0.0701	0.0703	0.0703	0.0705	0.0704	0.0707	0.0708	0.0719	0.0712	0.0709	0.071	0.0709	0.071	0.0711	0.0712	0.0712	0.0712	0.0714	0.0715
G10	0.0619	0.0627	0.0637	0.0652	0.0661	0.067	0.068	0.0689	0.0694	0.0694	0.0685	0.0688	0.0693	0.0693	0.0698	0.07	0.0704	0.0704	0.07	0.0708	0.0707	0.0705	0.071	0.071	0.0708	0.0711	0.0717	0.0712	0.0716	0.0717	0.0716	0.0719	0.0719	0.0717	0.0716	0.0713	0.0721	0.0728	0.0725	0.0721	0.0721	0.0726	0.0722	0.0723	0.0724	0.0725	0.073	0.0728	0.0725
H10	0.062	0.063	0.0645	0.0656	0.0665	0.0677	0.068	0.0686	0.0685	0.0684	0.0682	0.0685	0.0688	0.069	0.0694	0.0696	0.0695	0.0697	0.0696	0.0696	0.0697	0.07	0.0701	0.0704	0.0703	0.0711	0.0709	0.0709	0.0708	0.0708	0.0709	0.0708	0.0709	0.071	0.071	0.0711	0.0712	0.0712	0.0714	0.0714	0.0717	0.0716	0.0716	0.0718	0.0718	0.0719	0.0719	0.0721	0.0721
E11	0.063	0.0615	0.0598	0.0597	0.0597	0.0598	0.0598	0.0597	0.0599	0.0599	0.0599	0.0597	0.0596	0.0598	0.0598	0.0599	0.0598	0.0599	0.0599	0.0601	0.0599	0.06	0.06	0.06	0.06	0.0603	0.0602	0.0603	0.0602	0.0602	0.0602	0.0604	0.0603	0.0603	0.0605	0.0603	0.0602	0.0602	0.0603	0.0602	0.0603	0.0604	0.0602	0.0603	0.0604	0.0604	0.0604	0.0603	0.0604
F11	0.061	0.0595	0.0594	0.0599	0.0602	0.06	0.0598	0.0597	0.0599	0.06	0.0602	0.06	0.06	0.06	0.0599	0.0599	0.0598	0.0603	0.0598	0.0597	0.0596	0.0596	0.0598	0.0597	0.0597	0.0599	0.06	0.0597	0.0599	0.0599	0.0598	0.0601	0.0597	0.0599	0.0598	0.0605	0.0602	0.0602	0.0603	0.0602	0.0602	0.0603	0.0604	0.0603	0.0601	0.0602	0.0603	0.0604	0.0602
G11	0.06	0.0604	0.0618	0.062	0.0625	0.0637	0.0642	0.0646	0.0647	0.0648	0.0646	0.0646	0.0648	0.065	0.065	0.0652	0.0653	0.0652	0.0652	0.0651	0.0652	0.0651	0.0653	0.0652	0.0652	0.0653	0.0652	0.0652	0.0648	0.0648	0.0648	0.0644	0.0648	0.0649	0.0649	0.0649	0.0651	0.0649	0.0649	0.0649	0.0648	0.0648	0.0647	0.0647	0.0647	0.0645	0.0647	0.0647	0.0648
H11	0.0623	0.0614	0.0612	0.0611	0.0612	0.0614	0.0612	0.0612	0.0612	0.0613	0.0611	0.0614	0.0614	0.0613	0.0616	0.0614	0.0614	0.0614	0.0616	0.0613	0.0616	0.0615	0.0615	0.0616	0.0616	0.0616	0.0617	0.0617	0.0617	0.0617	0.0618	0.0618	0.0618	0.0617	0.0618	0.0616	0.062	0.0616	0.0618	0.0617	0.0619	0.0618	0.0618	0.0617	0.0617	0.0619	0.0618	0.0618	0.062
E12	0.0878	0.0909	0.0906	0.0914	0.0903	0.0903	0.0892	0.0886	0.0885	0.0881	0.0874	0.0871	0.0873	0.0868	0.0868	0.0861	0.0865	0.0864	0.0858	0.0856	0.0865	0.0862	0.0864	0.0868	0.0864	0.0866	0.0871	0.0867	0.0864	0.086	0.0872	0.0869	0.0865	0.0868	0.0871	0.0871	0.0872	0.087	0.0866	0.087	0.0861	0.0865	0.0867	0.0866	0.0867	0.0859	0.0862	0.086	0.0857
F12	0.0863	0.0905	0.0899	0.0897	0.0888	0.0878	0.0888	0.0887	0.0886	0.0885	0.0883	0.0882	0.0882	0.0872	0.087	0.0888	0.0867	0.0875	0.0874	0.0867	0.0861	0.0868	0.0867	0.0866	0.0867	0.0869	0.087	0.0864	0.0865	0.0869	0.0866	0.0871	0.0873	0.0873	0.0871	0.0876	0.0875	0.0869	0.0871	0.0876	0.0868	0.0878	0.0875	0.0879	0.0872	0.0887	0.0885	0.0885	0.0881
G12	0.0873	0.0896	0.0916	0.092	0.0923	0.0916	0.0928	0.091	0.0913	0.092	0.0908	0.0902	0.0904	0.0895	0.0899	0.0894	0.0925	0.089	0.0884	0.0895	0.0888	0.0882	0.0895	0.088	0.0876	0.088	0.0876	0.088	0.0882	0.0885	0.0883	0.0894	0.0891	0.0881	0.089	0.0884	0.0893	0.0881	0.089	0.0886	0.0895	0.0888	0.0891	0.0889	0.0896	0.0896	0.0887	0.0882	0.088
H12	0.088	0.0902	0.0906	0.0907	0.0911	0.0912	0.0906	0.091	0.0904	0.0906	0.091	0.0909	0.0902	0.091	0.0909	0.0902	0.0898	0.0904	0.0894	0.0897	0.0891	0.0893	0.0898	0.0894	0.0901	0.0891	0.0893	0.0892	0.0888	0.0895	0.0895	0.0895	0.0896	0.089	0.0895	0.0899	0.0898	0.0886	0.0887	0.0898	0.0898	0.0891	0.09	0.0894	0.0895	0.0885	0.0903	0.0902	0.0903
[truncated: 29 more columns]

## Sheet: Figure 4c
	Final_Label	Block_seq	Sum C6-C16	Net Charge	Date
0	ATR-23	A-ATBBBAAT	3.62338	1	2018-11-10
1	ATR-23	A-ATBBBAAT	4.16007	1	2018-11-10
2	ATR-23	A-ATBBBAAT	3.67209	1	2018-11-10
6	MA-ACR (Parent A)	A-AAAAAAAA	11.3943	1	2018-11-10
7	MA-ACR (Parent A)	A-AAAAAAAA	11.0063	1	2018-11-10
8	MA-ACR (Parent A)	A-AAAAAAAA	10.7906	1	2018-11-10
9	Parent B (Fusion A-B)	A-BBBBBBBB	34.3249	2	2018-11-10
10	Parent B (Fusion A-B)	A-BBBBBBBB	42.0373	2	2018-11-10
11	Parent B (Fusion A-B)	A-BBBBBBBB	43.6481	2	2018-11-10
12	Parent T (Fusion A-T)	A-TTTTTTTT	6.6859	0	2018-11-10
13	Parent T (Fusion A-T)	A-TTTTTTTT	9.15209	0	2018-11-10
14	Parent T (Fusion A-T)	A-TTTTTTTT	9.18986	0	2018-11-10
15	ATR-01	A-ATAATTBB	1.24007	3	2018-11-15
16	ATR-02	A-TATTTTAB	0.809306	3	2018-11-15
17	ATR-03	A-TTTTBTBA	0.932477	0	2018-11-15
18	ATR-04	A-ATTBAATB	0.595051	2	2018-11-15
19	ATR-05	A-ABTATTTA	0.917234	1	2018-11-15
20	ATR-06	A-TAATBTTB	0.865862	2	2018-11-15
21	ATR-07	A-AATAATBT	0.757916	1	2018-11-15
22	ATR-08	A-ATTABTAT	0.789399	2	2018-11-15
23	ATR-09	A-TBATATAB	0.972405	3	2018-11-15
24	ATR-10	A-TTBAATTA	2.73959	1	2018-11-15
25	ATR-11	A-ATBTATTA	0.717797	0	2018-11-15
26	ATR-12	A-BAABTTAA	0.907512	2	2018-11-15
27	ATR-13	A-BTTAAATB	0.796778	2	2018-11-15
28	ATR-14	A-TBBTTABT	1.04438	-1	2018-11-15
29	ATR-15	A-TBABATTT	0.703737	1	2018-11-15
30	ATR-16	A-BBATBATT	0.690722	-1	2018-11-15
31	ATR-17	A-BBTTATBA	0.722943	0	2018-11-15
32	ATR-18	A-TTABTABA	2.07895	0	2018-11-15
33	ATR-19	A-TBTABAAA	0.827829	1	2018-11-15
34	ATR-20	A-BTBATTAT	2.36724	2	2018-11-15
35	ATR-21	A-AABTTAAT	0.771682	0	2018-11-15
36	ATR-22	A-BABBTATA	0.968952	0	2018-11-15
37	ATR-24	A-TABATABT	0.816646	0	2018-11-15
38	ATR-25	A-BTBTTAAB	3.90124	2	2018-11-15
39	MA-ACR (Parent A)	A-AAAAAAAA	8.14096	1	2018-11-15
40	ATR-26	A-TAAABTBB	2.95618	3	2018-12-14
41	ATR-26	A-TAAABTBB	3.62066	3	2018-12-14
42	ATR-26	A-TAAABTBB	4.14569	3	2018-12-14
43	ATR-27	A-TTBTTTAA	2.92675	1	2018-12-14
44	ATR-27	A-TTBTTTAA	5.4377	1	2018-12-14
45	ATR-27	A-TTBTTTAA	4.18685	1	2018-12-14
46	ATR-28	A-TBAAATAA	2.50271	2	2018-12-14
47	ATR-28	A-TBAAATAA	2.79563	2	2018-12-14
48	ATR-28	A-TBAAATAA	2.72541	2	2018-12-14
49	ATR-29	A-TBTTATTB	0.620261	2	2018-12-14
50	ATR-29	A-TBTTATTB	0.485897	2	2018-12-14
51	ATR-29	A-TBTTATTB	0.474644	2	2018-12-14
52	ATR-30	A-TAATAATA	0.482518	-1	2018-12-14
53	ATR-30	A-TAATAATA	0.632901	-1	2018-12-14
54	ATR-30	A-TAATAATA	0.58882	-1	2018-12-14
55	ATR-31	A-TBTTTATB	0.429762	1	2018-12-14
56	ATR-31	A-TBTTTATB	0.803085	1	2018-12-14
57	ATR-31	A-TBTTTATB	0.596588	1	2018-12-14
58	ATR-32	A-TBTATATA	0.620983	0	2018-12-14
59	ATR-32	A-TBTATATA	0.932697	0	2018-12-14
60	ATR-32	A-TBTATATA	0.576973	0	2018-12-14
61	ATR-01	A-ATAATTBB	1.79984	3	2018-12-20
62	ATR-01	A-ATAATTBB	1.5461	3	2018-12-20
63	ATR-10	A-TTBAATTA	2.80225	1	2018-12-20
64	ATR-10	A-TTBAATTA	2.8494	1	2018-12-20
65	ATR-18	A-TTABTABA	2.132	0	2018-12-20
66	ATR-18	A-TTABTABA	2.48336	0	2018-12-20
67	ATR-20	A-BTBATTAT	2.53423	2	2018-12-20
68	ATR-20	A-BTBATTAT	2.84493	2	2018-12-20
69	ATR-25	A-BTBTTAAB	5.71124	2	2018-12-20
70	ATR-25	A-BTBTTAAB	5.28328	2	2018-12-20
77	ATR-33	A-BTTAATBA		1	2018-12-29
78	ATR-33	A-BTTAATBA	0.794913	1	2018-12-29
79	ATR-33	A-BTTAATBA	1.06783	1	2018-12-29
80	ATR-34	A-BTATBTTA	4.10917	0	2018-12-29
81	ATR-34	A-BTATBTTA	4.07043	0	2018-12-29
82	ATR-34	A-BTATBTTA	3.93548	0	2018-12-29
83	ATR-35	A-ABBATABA		0	2018-12-29
84	ATR-35	A-ABBATABA	0.75492	0	2018-12-29
85	ATR-35	A-ABBATABA	0.920221	0	2018-12-29
86	ATR-36	A-AABBTTBA	1.01933	1	2018-12-29
87	ATR-36	A-AABBTTBA	0.926838	1	2018-12-29
88	ATR-36	A-AABBTTBA		1	2018-12-29
89	ATR-37	A-BABTTTBA	1.04692	0	2018-12-29
90	ATR-37	A-BABTTTBA	1.20937	0	2018-12-29
91	ATR-37	A-BABTTTBA	1.47239	0	2018-12-29
92	ATR-38	A-AABTTTBA	1.26789	0	2018-12-29
93	ATR-38	A-AABTTTBA	1.28979	0	2018-12-29
94	ATR-38	A-AABTTTBA	1.03587	0	2018-12-29
95	ATR-39	A-AABATABA	1.19776	0	2018-12-29
96	ATR-39	A-AABATABA	0.905019	0	2018-12-29
97	ATR-39	A-AABATABA	0.824663	0	2018-12-29
98	ATR-40	A-BTBBBABB	23.794	2	2019-01-24
99	ATR-40	A-BTBBBABB	21.0417	2	2019-01-24
100	ATR-40	A-BTBBBABB	18.8676	2	2019-01-24
101	ATR-41	A-ATAAAAAB	23.6987	3	2019-01-24
102	ATR-41	A-ATAAAAAB	21.7416	3	2019-01-24
103	ATR-41	A-ATAAAAAB	34.8604	3	2019-01-24
104	ATR-42	A-AABABAAA	11.739	1	2019-01-24
105	ATR-42	A-AABABAAA	10.7429	1	2019-01-24
106	ATR-42	A-AABABAAA	13.5032	1	2019-01-24
107	ATR-43	A-TTBTBTTT	2.80023	0	2019-01-24
108	ATR-43	A-TTBTBTTT	3.23153	0	2019-01-24
109	ATR-43	A-TTBTBTTT	2.78349	0	2019-01-24
110	ATR-44	A-AAABBAAA	13.2306	1	2019-01-24
111	ATR-44	A-AAABBAAA	11.7974	1	2019-01-24
113	MA-ACR (Parent A)	A-AAAAAAAA	13.3319	1	2019-01-24
114	ATR-45	A-AAABAAAB	39.0767	3	2019-02-08
115	ATR-45	A-AAABAAAB	32.4032	3	2019-02-08
116	ATR-45	A-AAABAAAB	26.3904	3	2019-02-08
117	ATR-46	A-AABAAAAB	18.9869	3	2019-02-08
118	ATR-46	A-AABAAAAB	20.7611	3	2019-02-08
119	ATR-46	A-AABAAAAB	16.9507	3	2019-02-08
120	ATR-47	A-BBBTBABB	7.24279	1	2019-02-08
121	ATR-47	A-BBBTBABB	8.81668	1	2019-02-08
122	ATR-47	A-BBBTBABB	8.24532	1	2019-02-08
123	ATR-48	A-BAAAAAAB	15.7785	3	2019-02-08
124	ATR-48	A-BAAAAAAB	17.8687	3	2019-02-08
125	ATR-48	A-BAAAAAAB	13.8237	3	2019-02-08
126	MA-ACR (Parent A)	A-AAAAAAAA	14.1414	1	2019-02-08
127	ATR-49	A-ABAAAAAT	3.68574	1	2019-03-09
128	ATR-49	A-ABAAAAAT	3.48172	1	2019-03-09
129	ATR-50	A-BBBBBATB	1.34722	2	2019-03-09
130	ATR-50	A-BBBBBATB	1.45184	2	2019-03-09
131	ATR-51	A-BBBBBTAB	17.5839	4	2019-03-09
132	ATR-51	A-BBBBBTAB	21.5452	4	2019-03-09
133	ATR-52	A-ABBAAAAA	14.0299	1	2019-03-09
134	ATR-52	A-ABBAAAAA	9.36407	1	2019-03-09
135	ATR-53	A-ABBBBTBB	20.3517	3	2019-03-09
136	ATR-53	A-ABBBBTBB	22.132	3	2019-03-09
137	ATR-54	A-AABAAAAT	4.25797	1	2019-03-09
138	ATR-54	A-AABAAAAT	4.45624	1	2019-03-09
139	ATR-55	A-BBBBBTTB	1.42713	3	2019-03-09
140	ATR-55	A-BBBBBTTB	1.15776	3	2019-03-09
141	ATR-56	A-ATBAAAAA	16.6189	1	2019-03-09
142	ATR-56	A-ATBAAAAA	11.1139	1	2019-03-09
143	ATR-57	A-BBBABTBB	9.08818	3	2019-03-09
144	ATR-57	A-BBBABTBB	9.94827	3	2019-03-09
145	MA-ACR (Parent A)	A-AAAAAAAA	10.9897	1	2019-03-09
146	ATR-58	A-AAAABATA	0.710113	0	2019-03-21
147	ATR-58	A-AAAABATA	0.883448	0	2019-03-21
148	ATR-58	A-AAAABATA	0.747642	0	2019-03-21
149	ATR-59	A-BBBBBAAB	47.8356	3	2019-03-21
150	ATR-59	A-BBBBBAAB	49.4724	3	2019-03-21
151	ATR-60	A-ATABAAAA	17.5361	1	2019-03-21
152	ATR-61	A-AABBAAAA	9.28226	1	2019-03-21
153	ATR-61	A-AABBAAAA	11.7659	1	2019-03-21
154	ATR-61	A-AABBAAAA	13.5475	1	2019-03-21
155	ATR-59	A-BBBBBAAB	49.0279	3	2019-03-26
156	ATR-59	A-BBBBBAAB	49.9757	3	2019-03-26
157	ATR-60	A-ATABAAAA	19.5623	1	2019-03-26
158	ATR-62	A-BABBBABB	33.532	2	2019-03-26
159	ATR-62	A-BABBBABB	40.5124	2	2019-03-26
160	ATR-63	A-ABBBBABB	39.8444	2	2019-03-26
162	ATR-65	A-ABAAAAAB	15.1581	3	2019-03-26
163	ATR-65	A-ABAAAAAB	12.818	3	2019-03-26
164	ATR-66	A-BTBBBTBB	18.2897	3	2019-03-26
165	ATR-66	A-BTBBBTBB	19.3424	3	2019-03-26
166	ATR-67	A-BBBABABB	3.65828	2	2019-03-26
167	ATR-67	A-BBBABABB	11.3005	2	2019-03-26
168	Parent B (Fusion A-B)	A-BBBBBBBB	33.9954	2	2019-03-26
169	Parent B (Fusion A-B)	A-BBBBBBBB	41.6043	2	2019-03-26
170	ATR-63	A-ABBBBABB	32.1578	2	2019-04-05
171	ATR-63	A-ABBBBABB	37.2308	2	2019-04-05
172	ATR-64	A-AAAABAAB	12.785	3	2019-04-05
173	ATR-64	A-AAAABAAB	13.6927	3	2019-04-05
174	ATR-68	A-BTBBBATB	7.47103	2	2019-04-05
175	ATR-68	A-BTBBBATB	7.97651	2	2019-04-05
176	ATR-69	A-BTBBBAAB	61.1546	3	2019-04-05
177	ATR-69	A-BTBBBAAB	53.3383	3	2019-04-05
178	ATR-70	A-BBBBAAAB	41.3989	3	2019-04-05
179	ATR-70	A-BBBBAAAB	35.757	3	2019-04-05
180	ATR-71	A-ABBBBAAB	52.6234	3	2019-04-05
181	ATR-71	A-ABBBBAAB	46.8925	3	2019-04-05
182	ATR-72	A-BABBBAAB	29.6492	3	2019-04-05
183	ATR-72	A-BABBBAAB	38.076	3	2019-04-05
184	ATR-73	A-BBABBATB	2.56942	2	2019-04-05
185	ATR-73	A-BBABBATB	3.09754	2	2019-04-05
186	ATR-74	A-ATBBBABB	17.6597	2	2019-04-05
187	ATR-74	A-ATBBBABB	19.9593	2	2019-04-05
188	MA-ACR (Parent A)	A-AAAAAAAA	9.87812	1	2019-04-05
189	ATR-75	A-ABBBBATB	2.66364	2	2019-04-18
190	ATR-75	A-ABBBBATB	2.1872	2	2019-04-18
191	ATR-76	A-BABBBATB	4.2949	2	2019-04-18
192	ATR-76	A-BABBBATB	4.27392	2	2019-04-18
193	ATR-77	A-AABBBABB	35.5095	2	2019-04-18
194	ATR-77	A-AABBBABB	35.5773	2	2019-04-18
195	ATR-78	A-ATBBATAB	47.7244	4	2019-04-18
196	ATR-78	A-ATBBATAB	33.5639	4	2019-04-18
197	ATR-79	A-BTABBAAB	53.2167	3	2019-04-18
198	ATR-79	A-BTABBAAB	54.6426	3	2019-04-18
199	ATR-80	A-BTBBAAAB	61.8874	3	2019-04-18
200	ATR-81	A-ATBTBAAB	16.6806	2	2019-04-18
201	ATR-81	A-ATBTBAAB	59.5373	2	2019-04-18
202	ATR-82	A-BTABAAAB	56.7163	3	2019-04-18
203	ATR-82	A-BTABAAAB	51.9582	3	2019-04-18
204	ATR-83	A-ATBBAAAB	64.7996	3	2019-04-18
205	ATR-83	A-ATBBAAAB	59.1221	3	2019-04-18
206	ATR-84	A-AABBBAAB	43.5697	3	2019-04-18
207	ATR-84	A-AABBBAAB	29.2108	3	2019-04-18
208	MA-ACR (Parent A)	A-AAAAAAAA	18.2508	1	2019-04-18
209	ATR-69	A-BTBBBAAB	55.2759	3	2019-04-26
210	ATR-69	A-BTBBBAAB	46.6365	3	2019-04-26
211	ATR-80	A-BTBBAAAB	63.0673	3	2019-04-26
212	ATR-80	A-BTBBAAAB	55.4049	3	2019-04-26
213	ATR-83	A-ATBBAAAB	52.8253	3	2019-04-26
214	ATR-83	A-ATBBAAAB	65.2579	3	2019-04-26
215	ATR-85	A-ATABBAAB	43.3203	3	2019-04-26
216	ATR-85	A-ATABBAAB	53.4784	3	2019-04-26
217	ATR-86	A-ATBBBAAB	53.2623	3	2019-04-26
218	ATR-86	A-ATBBBAAB	58.8185	3	2019-04-26
219	MA-ACR (Parent A)	A-AAAAAAAA	15.1467	1	2019-04-26
220	ATR-81	A-ATBTBAAB	10.1697	2	2019-05-02
221	ATR-81	A-ATBTBAAB	11.0216	2	2019-05-02
222	ATR-87	A-ATABAAAB	41.458	3	2019-05-02
223	ATR-87	A-ATABAAAB	57.8907	3	2019-05-02
224	ATR-88	A-ATBBBTAB	31.0255	4	2019-05-02
225	ATR-88	A-ATBBBTAB	35.7483	4	2019-05-02
226	ATR-89	A-AABBAAAB	43.3432	3	2019-05-02
227	ATR-89	A-AABBAAAB	37.6139	3	2019-05-02
228	ATR-90	A-BTBAAAAB	35.5955	3	2019-05-02
229	ATR-90	A-BTBAAAAB	38.8845	3	2019-05-02
230	MA-ACR (Parent A)	A-AAAAAAAA	8.88855	1	2019-05-02
231	MA-ACR (Parent A)	A-AAAAAAAA	10.382	1	2019-05-02
232	ATR-91	A-ATBABAAB	13.7971	3	2019-05-03
233	ATR-91	A-ATBABAAB	17.6688	3	2019-05-03
234	ATR-92	A-ABBBAAAB	32.1253	3	2019-05-03
235	ATR-92	A-ABBBAAAB	38.4372	3	2019-05-03
236	ATR-93	A-BTBBATAB	34.5665	4	2019-05-03
237	MA-ACR (Parent A)	A-AAAAAAAA	10.0259	1	2019-05-03
238	ATR-83	A-ATBBAAAB	61.3015	3	2020-07-18
240	MA-ACR (Parent A)	A-AAAAAAAA	12.1044	1	2020-07-18
241	ATR-83	A-ATBBAAAB	59.3112	3	2020-07-23
242	ATR-83	A-ATBBAAAB	42.454	3	2020-07-23
243	ATR-83	A-ATBBAAAB	41.9167	3	2020-07-23
247	MA-ACR (Parent A)	A-AAAAAAAA	11.19	1	2020-07-23
248	MA-ACR (Parent A)	A-AAAAAAAA	8.6736	1	2020-07-23
249	MA-ACR (Parent A)	A-AAAAAAAA	8.7193	1	2020-07-23
250	Parent B (Fusion A-B)	A-BBBBBBBB	36.9622	2	2020-07-23
251	Parent B (Fusion A-B)	A-BBBBBBBB	38.1073	2	2020-07-23
252	ATR-71	A-ABBBBAAB	55.833	3	2020-08-07
253	ATR-71	A-ABBBBAAB	24.7933	3	2020-08-07
254	ATR-83	A-ATBBAAAB	61.9744	3	2020-08-07
255	ATR-83	A-ATBBAAAB	56.0981	3	2020-08-07
257	MA-ACR (Parent A)	A-AAAAAAAA	13.9042	1	2020-08-07
258	MA-ACR (Parent A)	A-AAAAAAAA	14.2237	1	2020-08-07
259	Parent B (Fusion A-B)	A-BBBBBBBB	42.8984	2	2020-08-07
260	Parent B (Fusion A-B)	A-BBBBBBBB	44.4453	2	2020-08-07
261	Parent T (Fusion A-T)	A-TTTTTTTT	8.32119	0	2020-08-07
262	Parent T (Fusion A-T)	A-TTTTTTTT	7.82807	0	2020-08-07
284	MA-ACR (Parent A)	A-AAAAAAAA	12.0427	1	2020-02-03
285	Parent B (Fusion A-B)	A-BBBBBBBB	43.7227	2	2020-02-03
286	Parent T (Fusion A-T)	A-TTTTTTTT	2.38658	0	2020-02-03
294	ATR-82	A-BTABAAAB	18.3446	3	2020-02-24
295	ATR-83	A-ATBBAAAB	30.4183	3	2020-02-24
296	ATR-86	A-ATBBBAAB	23.0151	3	2020-02-24
298	MA-ACR (Parent A)	A-AAAAAAAA	7.9628	1	2020-02-24
299	Parent T (Fusion A-T)	A-TTTTTTTT	4.54969	0	2020-02-24
309	MA-ACR (Parent A)	A-AAAAAAAA	7.07429	1	2020-01-09
310	MA-ACR (Parent A)	A-AAAAAAAA	9.82513	1	2020-01-09
311	MA-ACR (Parent A)	A-AAAAAAAA	4.71907	1	2020-01-09
312	Parent B (Fusion A-B)	A-BBBBBBBB	26.3727	2	2020-01-09
313	Parent B (Fusion A-B)	A-BBBBBBBB	17.437	2	2020-01-09
314	Parent B (Fusion A-B)	A-BBBBBBBB	31.2311	2	2020-01-09
315	Parent T (Fusion A-T)	A-TTTTTTTT	5.70322	0	2020-01-09
316	Parent T (Fusion A-T)	A-TTTTTTTT	3.85751	0	2020-01-09
317	Parent T (Fusion A-T)	A-TTTTTTTT	5.28437	0	2020-01-09
327	MA-ACR (Parent A)	A-AAAAAAAA	13.2874	1	2020-08-14
332	ATR-33	A-BTTAATBA	1.16291	1	2020-09-11
333	ATR-33	A-BTTAATBA	1.12296	1	2020-09-11
334	ATR-34	A-BTATBTTA	7.52387	0	2020-09-11
335	ATR-34	A-BTATBTTA	6.31495	0	2020-09-11
336	ATR-35	A-ABBATABA	1.31585	0	2020-09-11
337	ATR-35	A-ABBATABA	1.19588	0	2020-09-11
338	ATR-36	A-AABBTTBA	1.58438	1	2020-09-11
339	ATR-36	A-AABBTTBA	1.67263	1	2020-09-11
340	ATR-37	A-BABTTTBA	1.43943	0	2020-09-11
341	ATR-37	A-BABTTTBA	1.64292	0	2020-09-11
342	ATR-38	A-AABTTTBA	1.6145	0	2020-09-11
343	ATR-38	A-AABTTTBA	1.63548	0	2020-09-11
344	ATR-39	A-AABATABA	1.46938	0	2020-09-11
345	ATR-39	A-AABATABA	1.28956	0	2020-09-11
347	MA-ACR (Parent A)	A-AAAAAAAA	11.9736	1	2020-09-11

## Sheet: RL08ara Data (multiple figures)
	Final_Label	Block_seq	C6	C8	C10	C12	C14	C16	Sum C6-C16	OD (10 fold diluted)	Expression (ug/mL)	Date
0	ATR-23	A-ATBBBAAT	0.0031814	0.289746	0.083393	0.00731679	0.129956	3.10978	3.62338	0.94	Not measured	2018-11-10
1	ATR-23	A-ATBBBAAT	0.012752	0.328272	0.120304	0.0127061	0.204543	3.48149	4.16007	0.9	Not measured	2018-11-10
2	ATR-23	A-ATBBBAAT	0.0436752	0.323899	0.111672	0.0173237	0.0495735	3.12595	3.67209	1.09	Not measured	2018-11-10
3	Empty Vector		0.020582	0.280775	0.106812	0.0175693	0.000328366	0.842768	1.26883	0.82	Not measured	2018-11-10
4	Empty Vector		0.000216214	0.280531	0.053118	0.00160709	0.00892376	0.764943	1.10934	0.87	Not measured	2018-11-10
5	Empty Vector		0.0143001	0.273344	0.10173	0.01114	0.002835	0.913072	1.31642	0.91	Not measured	2018-11-10
6	MA-ACR (Parent A)	A-AAAAAAAA	0.0621332	0.324174	0.143104	0.021797	1.36912	9.47397	11.3943	0.84	Not measured	2018-11-10
7	MA-ACR (Parent A)	A-AAAAAAAA	0.0170923	0.314583	0.140028	0.0306107	1.48083	9.02319	11.0063	0.86	Not measured	2018-11-10
8	MA-ACR (Parent A)	A-AAAAAAAA	0.00651608	0.419915	0.0670956	0.00181226	1.39213	8.90313	10.7906	0.84	Not measured	2018-11-10
9	Parent B (Fusion A-B)	A-BBBBBBBB	0.059259	0.349359	0.151026	0.0689136	4.0285	29.6679	34.3249	1.29	Not measured	2018-11-10
10	Parent B (Fusion A-B)	A-BBBBBBBB	0.0477956	0.386738	0.122827	0.0652875	4.82616	36.5885	42.0373	1.34	Not measured	2018-11-10
11	Parent B (Fusion A-B)	A-BBBBBBBB	0.0541339	0.407268	0.16187	0.105406	5.42364	37.4958	43.6481	1.28	Not measured	2018-11-10
12	Parent T (Fusion A-T)	A-TTTTTTTT	0.0179945	0.307576	0.0685078	0.00275707	0.278713	6.01035	6.6859	1.66	Not measured	2018-11-10
13	Parent T (Fusion A-T)	A-TTTTTTTT	0.00528508	0.278565	0.105303	0.00407419	0.48186	8.277	9.15209	1.55	Not measured	2018-11-10
14	Parent T (Fusion A-T)	A-TTTTTTTT	0.0384239	0.368389	0.124839	0.000629689	0.511856	8.14573	9.18986	1.4	Not measured	2018-11-10
15	ATR-01	A-ATAATTBB	0.00475212	0.135521	0.200674	0.121253	0.519595	0.25827	1.24007	1.02	Not measured	2018-11-15
16	ATR-02	A-TATTTTAB	0.0151981	0.130365	0.165979	0.0999762	0.397758	3.03178e-05	0.809306	1.19	Not measured	2018-11-15
17	ATR-03	A-TTTTBTBA	0.00214639	0.190721	0.242049	0.142327	0.355233	0	0.932477	1.06	Not measured	2018-11-15
18	ATR-04	A-ATTBAATB	0.0057821	0.147189	0.149259	0.0715052	0.221291	2.54593e-05	0.595051	0.96	Not measured	2018-11-15
19	ATR-05	A-ABTATTTA	0.0183986	0.232916	0.177244	0.142237	0.346404	3.43093e-05	0.917234	1.06	Not measured	2018-11-15
20	ATR-06	A-TAATBTTB	0.0178889	0.179766	0.17529	0.07449	0.418366	6.13679e-05	0.865862	0.96	Not measured	2018-11-15
21	ATR-07	A-AATAATBT	0.0648598	0.205436	0.169239	0.0642149	0.254139	2.81201e-05	0.757916	0.98	Not measured	2018-11-15
22	ATR-08	A-ATTABTAT	0.0201624	0.225566	0.179571	0.0887287	0.275318	5.35698e-05	0.789399	1.36	Not measured	2018-11-15
23	ATR-09	A-TBATATAB	0.0410486	0.216942	0.150599	0.0650845	0.430122	0.0686094	0.972405	0.93	Not measured	2018-11-15
24	ATR-10	A-TTBAATTA	0.000860344	0.138066	0.21961	0.0941117	0.949532	1.3374	2.73959	1.05	Not measured	2018-11-15
25	ATR-11	A-ATBTATTA	0.000109081	0.136315	0.143897	0.0563159	0.38116	0	0.717797	0.76	Not measured	2018-11-15
26	ATR-12	A-BAABTTAA	0.00674506	0.238091	0.216333	0.0774984	0.368817	2.84411e-05	0.907512	1.13	Not measured	2018-11-15
27	ATR-13	A-BTTAAATB	0.0320342	0.157332	0.180613	0.115658	0.311019	0.000121006	0.796778	0.88	Not measured	2018-11-15
28	ATR-14	A-TBBTTABT	3.62197e-05	0.309947	0.202719	0.0885897	0.443039	5.16269e-05	1.04438	1.36	Not measured	2018-11-15
29	ATR-15	A-TBABATTT	0.000892939	0.182402	0.152024	0.0987037	0.269714	0	0.703737	0.96	Not measured	2018-11-15
30	ATR-16	A-BBATBATT	0.000890262	0.127415	0.167523	0.0807222	0.314081	8.95614e-05	0.690722	1.16	Not measured	2018-11-15
31	ATR-17	A-BBTTATBA	0.0164048	0.193907	0.159179	0.0448894	0.308508	5.49304e-05	0.722943	1.36	Not measured	2018-11-15
32	ATR-18	A-TTABTABA	0.00739395	0.204562	0.281216	0.121593	0.656238	0.807946	2.07895	1	Not measured	2018-11-15
33	ATR-19	A-TBTABAAA	0.0198919	0.207998	0.178592	0.123745	0.297457	0.000144735	0.827829	0.9	Not measured	2018-11-15
34	ATR-20	A-BTBATTAT	0.0149986	0.252756	0.242295	0.109178	0.622502	1.12551	2.36724	1.01	Not measured	2018-11-15
35	ATR-21	A-AABTTAAT	0.000959636	0.166766	0.208769	0.0772897	0.309577	0.00832109	0.771682	1.06	Not measured	2018-11-15
36	ATR-22	A-BABBTATA	0.010415	0.218701	0.192169	0.129315	0.418353	0	0.968952	1.12	Not measured	2018-11-15
37	ATR-24	A-TABATABT	0.000291573	0.176604	0.222284	0.075599	0.3418	6.68267e-05	0.816646	1.07	Not measured	2018-11-15
38	ATR-25	A-BTBTTAAB	0.00261008	0.197832	0.214243	0.0873312	0.95223	2.44699	3.90124	0.98	Not measured	2018-11-15
39	MA-ACR (Parent A)	A-AAAAAAAA	0.00316212	0.177777	0.202436	0.133002	1.73373	5.89085	8.14096	0.89	Not measured	2018-11-15
40	ATR-26	A-TAAABTBB	0.00193381	0.192315	0.153283	0.107768	0.384618	2.11627	2.95618	0.994	Not measured	2018-12-14
41	ATR-26	A-TAAABTBB	0.0050916	0.167971	0.167732	0.178662	0.42182	2.67938	3.62066	0.994	Not measured	2018-12-14
42	ATR-26	A-TAAABTBB	0.0156542	0.165421	0.136113	0.157874	0.675297	2.99533	4.14569	0.994	Not measured	2018-12-14
43	ATR-27	A-TTBTTTAA	0.00959447	0.188968	0.211397	0.152242	0.288025	2.07652	2.92675	1.18	Not measured	2018-12-14
44	ATR-27	A-TTBTTTAA	0.0252422	0.282348	0.236045	0.18785	0.746171	3.96004	5.4377	1.18	Not measured	2018-12-14
45	ATR-27	A-TTBTTTAA	0.0165801	0.286546	0.210329	0.208622	0.497132	2.96764	4.18685	1.18	Not measured	2018-12-14
46	ATR-28	A-TBAAATAA	0.0259097	0.253197	0.16221	0.193271	0.113824	1.7543	2.50271	0.915	Not measured	2018-12-14
47	ATR-28	A-TBAAATAA	0.0343225	0.251798	0.154734	0.145152	0.252123	1.9575	2.79563	0.915	Not measured	2018-12-14
48	ATR-28	A-TBAAATAA	0.0277259	0.242941	0.189064	0.215655	0.247708	1.80231	2.72541	0.915	Not measured	2018-12-14
49	ATR-29	A-TBTTATTB	0.0184203	0.223089	0.148697	0.114865	0.00882131	0.106368	0.620261	1.205	Not measured	2018-12-14
50	ATR-29	A-TBTTATTB	0.00143249	0.147925	0.156562	0.142734	0.016524	0.0207197	0.485897	1.205	Not measured	2018-12-14
51	ATR-29	A-TBTTATTB	0.00632937	0.152149	0.104394	0.155766	0.0327345	0.0232725	0.474644	1.205	Not measured	2018-12-14
52	ATR-30	A-TAATAATA	0.00222754	0.157676	0.106518	0.166244	0.00565999	0.0441926	0.482518	1.065	Not measured	2018-12-14
53	ATR-30	A-TAATAATA	0.0269114	0.235936	0.121768	0.136958	0.0091151	0.102213	0.632901	1.065	Not measured	2018-12-14
54	ATR-30	A-TAATAATA	0.0115455	0.206149	0.148264	0.131655	0.0410154	0.0501925	0.58882	1.065	Not measured	2018-12-14
55	ATR-31	A-TBTTTATB	0.00377643	0.14653	0.112172	0.0779383	0.0128622	0.0764839	0.429762	1.346	Not measured	2018-12-14
56	ATR-31	A-TBTTTATB	0.024965	0.231263	0.149303	0.200976	0.00680101	0.189776	0.803085	1.346	Not measured	2018-12-14
57	ATR-31	A-TBTTTATB	0.0144214	0.211777	0.142541	0.0906199	0.0203615	0.116867	0.596588	1.346	Not measured	2018-12-14
58	ATR-32	A-TBTATATA	0.0270215	0.243689	0.189795	0.146386	0.0137596	0.000332389	0.620983	1.011	Not measured	2018-12-14
59	ATR-32	A-TBTATATA	0.0206229	0.344359	0.16048	0.267548	0.0106538	0.129033	0.932697	1.011	Not measured	2018-12-14
60	ATR-32	A-TBTATATA	0.0276254	0.209616	0.169621	0.0893367	0.0223293	0.0584447	0.576973	1.011	Not measured	2018-12-14
61	ATR-01	A-ATAATTBB	0.0680071	0.25708	0.269452	0.0596387	0.667708	0.477953	1.79984	1.107	Not measured	2018-12-20
62	ATR-01	A-ATAATTBB	0.0595114	0.231108	0.2278	0.0706365	0.622996	0.334046	1.5461	0.999	Not measured	2018-12-20
63	ATR-10	A-TTBAATTA	0.0840165	0.258921	0.261062	0.0805529	1.16508	0.952615	2.80225	1.086	Not measured	2018-12-20
64	ATR-10	A-TTBAATTA	0.0356111	0.239078	0.295629	0.0596599	1.00636	1.21306	2.8494	0.956	Not measured	2018-12-20
65	ATR-18	A-TTABTABA	0.0386627	0.210333	0.258392	0.0581652	0.776058	0.790388	2.132	1.135	Not measured	2018-12-20
66	ATR-18	A-TTABTABA	0.0928073	0.250782	0.256443	0.0601602	0.75973	1.06344	2.48336	1.187	Not measured	2018-12-20
67	ATR-20	A-BTBATTAT	0.0601989	0.222117	0.247368	0.0629221	0.7274	1.21422	2.53423	1.225	Not measured	2018-12-20
68	ATR-20	A-BTBATTAT	0.0904984	0.288848	0.309255	0.0481967	0.748231	1.3599	2.84493	1.343	Not measured	2018-12-20
69	ATR-25	A-BTBTTAAB	0.0532206	0.452314	0.343315	0.0607376	1.18786	3.6138	5.71124	1.358	Not measured	2018-12-20
70	ATR-25	A-BTBTTAAB	0.141751	0.315212	0.313227	0.051285	1.01709	3.44472	5.28328	1.193	Not measured	2018-12-20
71	MB-ACR	B-BBBBBBBB	0.088688	0.313227	0.279669	0.101841	3.86267	16.9298	21.5759	1.328	Not measured	2018-12-20
72	MB-ACR	B-BBBBBBBB	0.0527699	0.235083	0.274823	0.108147	3.81655	19.452	23.9394	1.861	Not measured	2018-12-20
73	MB-ACR	B-BBBBBBBB	0.0713996	0.229299	0.26736	0.0899969	3.75118	17.9913	22.4005	1.434	Not measured	2018-12-20
74	MT-ACR	T-tTTTTTT	0.0447172	1.00129	0.323292	0.0533097	1.23608	2.9115	5.57019	1.273	Not measured	2018-12-20
75	MT-ACR	T-tTTTTTT	0.157402	0.265056	0.247875	0.0401881	1.08893	3.19018	4.98963	1.36	Not measured	2018-12-20
76	MT-ACR	T-tTTTTTT	0.0345648	0.199367	0.190094	0.051342	0.709357	1.96474	3.14946	1.231	Not measured	2018-12-20
77	ATR-33	A-BTTAATBA								0.532	Not measured	2018-12-29
78	ATR-33	A-BTTAATBA	0.00259238	0.12557	0.324098	3.71019e-06	0.339924	0.00272515	0.794913	0.528	Not measured	2018-12-29
79	ATR-33	A-BTTAATBA	0.0578952	0.150233	0.396244	0	0.463455	0	1.06783	0.548	Not measured	2018-12-29
80	ATR-34	A-BTATBTTA	0.0152987	0.134999	0.337319	1.05098e-05	0.9817	2.63984	4.10917	0.576	Not measured	2018-12-29
81	ATR-34	A-BTATBTTA	0.0323329	0.138687	0.414329	3.78399e-06	0.926609	2.55847	4.07043	0.564	Not measured	2018-12-29
82	ATR-34	A-BTATBTTA	0.0515789	0.169528	0.405299	8.95173e-06	0.921628	2.38743	3.93548	0.532	Not measured	2018-12-29
83	ATR-35	A-ABBATABA								0.551	Not measured	2018-12-29
84	ATR-35	A-ABBATABA	0.016285	0.120828	0.306884	3.43687e-06	0.303781	0.00713805	0.75492	0.554	Not measured	2018-12-29
85	ATR-35	A-ABBATABA	0.0157098	0.145778	0.389087	1.2434e-05	0.368164	0.00147019	0.920221	0.592	Not measured	2018-12-29
86	ATR-36	A-AABBTTBA	0.0303584	0.156989	0.381443	4.24147e-06	0.449193	0.00133937	1.01933	0.608	Not measured	2018-12-29
87	ATR-36	A-AABBTTBA	0.0168612	0.167492	0.363234	4.71776e-06	0.379228	1.86468e-05	0.926838	0.601	Not measured	2018-12-29
88	ATR-36	A-AABBTTBA								0.597	Not measured	2018-12-29
89	ATR-37	A-BABTTTBA	0.0101048	0.102975	0.367757	7.48679e-06	0.498791	0.0672868	1.04692	0.558	Not measured	2018-12-29
90	ATR-37	A-BABTTTBA	0.0159909	0.144517	0.42566	0	0.60949	0.0137123	1.20937	0.52	Not measured	2018-12-29
91	ATR-37	A-BABTTTBA	0.0382607	0.256829	0.428706	1.3305e-05	0.56871	0.179869	1.47239	0.469	Not measured	2018-12-29
92	ATR-38	A-AABTTTBA	0.0250132	0.203876	0.403417	4.05284e-06	0.512643	0.122941	1.26789	0.467	Not measured	2018-12-29
93	ATR-38	A-AABTTTBA	0.0202384	0.167621	0.382097	0	0.498506	0.221329	1.28979	0.545	Not measured	2018-12-29
94	ATR-38	A-AABTTTBA	0.0250509	0.119106	0.353549	1.05966e-05	0.385445	0.152711	1.03587	0.611	Not measured	2018-12-29
95	ATR-39	A-AABATABA	0.0471399	0.227428	0.391008	1.51104e-05	0.53212	5.21025e-05	1.19776	0.474	Not measured	2018-12-29
96	ATR-39	A-AABATABA	0.0197552	0.145787	0.32385	0	0.406895	0.00873049	0.905019	0.556	Not measured	2018-12-29
97	ATR-39	A-AABATABA	0.0237566	0.11332	0.327237	3.47282e-06	0.359911	0.000434736	0.824663	0.607	Not measured	2018-12-29
98	ATR-40	A-BTBBBABB	0.0160506	0.139723	0.124688	0.0173618	2.48309	21.013	23.794	1.223	Not measured	2019-01-24
99	ATR-40	A-BTBBBABB	6.98286e-06	0.0746033	0.116498	0.00296009	2.37498	18.4726	21.0417	1.332	Not measured	2019-01-24
100	ATR-40	A-BTBBBABB	0.00321357	0.066615	0.0702553	0.00448542	1.73542	16.9876	18.8676	1.409	Not measured	2019-01-24
101	ATR-41	A-ATAAAAAB	0.00499465	0.130828	0.126319	0.00870065	2.34268	21.0852	23.6987	1.155	Not measured	2019-01-24
102	ATR-41	A-ATAAAAAB	0.00469031	0.0802602	0.0933619	0.0508059	3.01602	18.4965	21.7416	0.999	Not measured	2019-01-24
103	ATR-41	A-ATAAAAAB	0.0433425	0.160619	0.142389	0.0406707	3.87804	30.5954	34.8604	1.44	Not measured	2019-01-24
104	ATR-42	A-AABABAAA	1.90689e-05	0.0814177	0.117584	6.52289e-06	0.830344	10.7097	11.739	1.186	Not measured	2019-01-24
105	ATR-42	A-AABABAAA	0.000224852	0.0808534	0.0997533	0.00219609	0.628609	9.93129	10.7429	1.231	Not measured	2019-01-24
106	ATR-42	A-AABABAAA	0.020483	0.151312	0.165601	0.000936341	0.959876	12.205	13.5032	1.513	Not measured	2019-01-24
107	ATR-43	A-TTBTBTTT	1.10995e-05	0.0755287	0.0793561	0.00572584	0.0843732	2.55523	2.80023	1.079	Not measured	2019-01-24
108	ATR-43	A-TTBTBTTT	0.00444174	0.102287	0.0990786	0.00877228	0.0969338	2.92001	3.23153	1.206	Not measured	2019-01-24
109	ATR-43	A-TTBTBTTT	0.00261172	0.0485119	0.0774275	0.00605811	0.106637	2.54224	2.78349	1.03	Not measured	2019-01-24
110	ATR-44	A-AAABBAAA	4.85825e-06	0.0394629	0.081259	0.000377794	1.19708	11.9124	13.2306	1.097	Not measured	2019-01-24
111	ATR-44	A-AAABBAAA	0.00208	0.101642	0.142721	0	0.723731	10.8273	11.7974	1.267	Not measured	2019-01-24
112	Empty Vector		0.00132763	0.108597	0.0674519	0	0.0140718	1.46041	1.65186	0.893	Not measured	2019-01-24
113	MA-ACR (Parent A)	A-AAAAAAAA	0.000657863	0.099278	0.1162	0.0142657	1.48817	11.6133	13.3319	1.176	Not measured	2019-01-24
114	ATR-45	A-AAABAAAB	0.174258	0.0232193	0.107344	0.33104	3.24377	35.1971	39.0767	1.452	Not measured	2019-02-08
115	ATR-45	A-AAABAAAB	0.0149297	0.15407	0.10648	0.339158	2.71583	29.0727	32.4032	1.167	Not measured	2019-02-08
116	ATR-45	A-AAABAAAB	0.421839	3.77032e-06	0.00196718	0.277978	2.31313	23.3755	26.3904	1.301	Not measured	2019-02-08
117	ATR-46	A-AABAAAAB	0.579881	6.40795e-07	0.0183479	0.309882	2.55805	15.5207	18.9869	1.026	Not measured	2019-02-08
118	ATR-46	A-AABAAAAB	0.332761	2.68267e-06	0.00602285	0.222211	2.4316	17.7685	20.7611	1.001	Not measured	2019-02-08
119	ATR-46	A-AABAAAAB	0.264902	5.18467e-06	0.0187824	0.25144	2.20748	14.2081	16.9507	0.966	Not measured	2019-02-08
120	ATR-47	A-BBBTBABB	0.385115	0	0.0113295	0.211427	0.936849	5.69807	7.24279	0.953	Not measured	2019-02-08
121	ATR-47	A-BBBTBABB	0.626825	0	0.00650197	0.320527	1.1044	6.75842	8.81668	1.028	Not measured	2019-02-08
122	ATR-47	A-BBBTBABB	0.503413	7.77653e-06	0.0193221	0.183492	0.977753	6.56133	8.24532	1.189	Not measured	2019-02-08
123	ATR-48	A-BAAAAAAB	0.519106	2.15308e-06	0.0155267	0.2532	2.20923	12.7814	15.7785	0.961	Not measured	2019-02-08
124	ATR-48	A-BAAAAAAB	0.608195	5.82145e-07	0.0326847	0.372273	2.22268	14.6329	17.8687	0.922	Not measured	2019-02-08
125	ATR-48	A-BAAAAAAB	0.181614	7.38949e-06	0.00042663	0.26159	1.89894	11.4811	13.8237	0.918	Not measured	2019-02-08
126	MA-ACR (Parent A)	A-AAAAAAAA	0.737289	1.1786e-06	0.0496264	0.334857	1.71281	11.3068	14.1414	0.939	Not measured	2019-02-08
127	ATR-49	A-ABAAAAAT	0.838298	2.05176e-06	0.0852539	0.00811145	0.343933	2.41014	3.68574	1.003	Not measured	2019-03-09
128	ATR-49	A-ABAAAAAT	0.879044	5.10936e-06	0.0902649	0.00811976	0.22401	2.28027	3.48172	1.006	Not measured	2019-03-09
129	ATR-50	A-BBBBBATB	0.737507	9.42061e-07	0.0646637	0.00961292	0.0330918	0.502346	1.34722	1.132	Not measured	2019-03-09
130	ATR-50	A-BBBBBATB	0.868023	4.29943e-06	0.0720914	0.0269787	0.0144095	0.470329	1.45184	1.063	Not measured	2019-03-09
131	ATR-51	A-BBBBBTAB	0.547985	1.72516e-06	0.100855	0.014257	1.55145	15.3694	17.5839	1.36	Not measured	2019-03-09
132	ATR-51	A-BBBBBTAB	0.814504	0	0.119484	0.0465185	1.92497	18.6397	21.5452	1.387	Not measured	2019-03-09
133	ATR-52	A-ABBAAAAA	0.760986	0	0.100293	0.00427142	1.42566	11.7387	14.0299	1.124	Not measured	2019-03-09
134	ATR-52	A-ABBAAAAA	0.827262	0	0.107553	0.00385238	1.16399	7.26141	9.36407	0.962	Not measured	2019-03-09
135	ATR-53	A-ABBBBTBB	0.848148	0	0.10669	0.0402894	1.94048	17.4161	20.3517	1.429	Not measured	2019-03-09
136	ATR-53	A-ABBBBTBB	0.864027	5.35686e-06	0.123522	0.0262871	2.21704	18.9011	22.132	1.356	Not measured	2019-03-09
137	ATR-54	A-AABAAAAT	0.611303	1.53165e-06	0.0955455	0.00711367	0.337645	3.20636	4.25797	1.005	Not measured	2019-03-09
138	ATR-54	A-AABAAAAT	0.701891	1.76024e-06	0.0963268	0.0357706	0.31011	3.31214	4.45624	1.036	Not measured	2019-03-09
139	ATR-55	A-BBBBBTTB	0.799907	3.55674e-06	0.0680069	0.00336568	0.0768722	0.478975	1.42713	1.253	Not measured	2019-03-09
140	ATR-55	A-BBBBBTTB	0.727718	0	0.0861459	0.0144757	0.0448549	0.284568	1.15776	1.188	Not measured	2019-03-09
141	ATR-56	A-ATBAAAAA	0.945873	1.46565e-06	0.120103	0.106149	2.39006	13.0567	16.6189	0.952	Not measured	2019-03-09
142	ATR-56	A-ATBAAAAA	0.362885	0	0.0814429	0.0409567	1.79162	8.837	11.1139	1.083	Not measured	2019-03-09
143	ATR-57	A-BBBABTBB	0.528539	1.18879e-06	0.0665494	0.00916004	1.22363	7.26031	9.08818	1.076	Not measured	2019-03-09
144	ATR-57	A-BBBABTBB	0.903223	0	0.0935367	0.025534	1.28948	7.63649	9.94827	1.039	Not measured	2019-03-09
145	MA-ACR (Parent A)	A-AAAAAAAA	0.723135	1.4276e-06	0.102024	0.026204	1.58817	8.55019	10.9897	0.875	Not measured	2019-03-09
146	ATR-58	A-AAAABATA	0.0285459	0	0.0374327	0.0768381	0.180595	0.386702	0.710113	0.898	Not measured	2019-03-21
147	ATR-58	A-AAAABATA	0.203865	8.78229e-06	0.0390972	0.0909793	0.125653	0.423845	0.883448	0.936	Not measured	2019-03-21
148	ATR-58	A-AAAABATA	0.132151	0	0.0408026	0.127155	0.102517	0.345016	0.747642	0.967	Not measured	2019-03-21
149	ATR-59	A-BBBBBAAB	0.313582	8.63637e-06	0.0765797	0.226128	4.58467	42.6346	47.8356	1.443	Not measured	2019-03-21
150	ATR-59	A-BBBBBAAB	0.217444	1.55055e-05	0.0498488	0.240323	4.87382	44.0909	49.4724	1.481	Not measured	2019-03-21
151	ATR-60	A-ATABAAAA	0.259487	4.92894e-06	0.0560635	0.123619	1.49054	15.6064	17.5361	1.234	Not measured	2019-03-21
152	ATR-61	A-AABBAAAA	0.168886	8.40159e-06	0.0653413	0.133069	0.760347	8.15461	9.28226	1.459	Not measured	2019-03-21
153	ATR-61	A-AABBAAAA	0.133931	9.75951e-06	0.0452863	0.101435	0.920569	10.5647	11.7659	1.47	Not measured	2019-03-21
154	ATR-61	A-AABBAAAA	0.239884	1.49574e-05	0.0436244	0.151623	1.09938	12.0129	13.5475	1.323	Not measured	2019-03-21
155	ATR-59	A-BBBBBAAB	0.562141	0	0.0698112	0.114963	4.71778	43.5632	49.0279	1.365	Not measured	2019-03-26
156	ATR-59	A-BBBBBAAB	0.606019	2.43373e-06	0.0903837	0.131129	4.22283	44.9253	49.9757	1.359	Not measured	2019-03-26
157	ATR-60	A-ATABAAAA	0.734392	0	0.0890639	0.0458742	1.51643	17.1766	19.5623	1.327	Not measured	2019-03-26
158	ATR-62	A-BABBBABB	0.692674	2.4582e-06	0.0777952	0.12897	3.51043	29.1221	33.532	1.419	Not measured	2019-03-26
159	ATR-62	A-BABBBABB	0.751434	2.04349e-06	0.102326	0.121679	4.40153	35.1354	40.5124	1.438	Not measured	2019-03-26
160	ATR-63	A-ABBBBABB	0.650891	1.42925e-06	0.0624902	0.131847	4.26575	34.7334	39.8444	1.421	Not measured	2019-03-26
162	ATR-65	A-ABAAAAAB	0.668546	5.82969e-06	0.101456	0.112096	1.88916	12.3868	15.1581	0.971	Not measured	2019-03-26
163	ATR-65	A-ABAAAAAB	0.396248	2.57763e-06	0.0648657	0.0843519	1.76424	10.5083	12.818	0.992	Not measured	2019-03-26
164	ATR-66	A-BTBBBTBB	0.57541	4.00667e-06	0.0763319	0.0781399	1.98116	15.5786	18.2897	1.201	Not measured	2019-03-26
165	ATR-66	A-BTBBBTBB	0.536823	5.08696e-06	0.0697876	0.0831804	2.20692	16.4457	19.3424	1.268	Not measured	2019-03-26
166	ATR-67	A-BBBABABB	0.334387	4.19667e-06	0.0414374	0.0172655	0.671945	2.59324	3.65828	1.046	Not measured	2019-03-26
167	ATR-67	A-BBBABABB	0.317867	5.88395e-06	0.047117	0.0533586	1.87292	9.00923	11.3005	1.16	Not measured	2019-03-26
168	Parent B (Fusion A-B)	A-BBBBBBBB	0.539642	2.64004e-06	0.0717042	0.12074	3.66605	29.5973	33.9954	1.327	Not measured	2019-03-26
169	Parent B (Fusion A-B)	A-BBBBBBBB	0.604509	1.99708e-06	0.0755411	0.139364	5.20396	35.581	41.6043	1.336	Not measured	2019-03-26
170	ATR-63	A-ABBBBABB	0.231069	3.93766e-06	0.021889	0.432071	4.10145	27.3713	32.1578	1.266	Not measured	2019-04-05
171	ATR-63	A-ABBBBABB	0.435008	0	0.0270875	0.42514	5.60811	30.7355	37.2308	1.458	Not measured	2019-04-05
172	ATR-64	A-AAAABAAB	0.483844	0	0.0208498	0.320272	2.14654	9.8135	12.785	0.941	Not measured	2019-04-05
173	ATR-64	A-AAAABAAB	0.471631	7.42154e-06	0.0318187	0.343613	2.49647	10.3492	13.6927	1.019	Not measured	2019-04-05
174	ATR-68	A-BTBBBATB	0.361271	1.45838e-05	0.0409554	0.259736	1.05587	5.75318	7.47103	1.554	Not measured	2019-04-05
175	ATR-68	A-BTBBBATB	0.477677	9.37655e-06	0.0129058	0.285387	1.07257	6.12796	7.97651	1.531	Not measured	2019-04-05
176	ATR-69	A-BTBBBAAB	0.512601	0	0.0323394	0.464721	6.90693	53.238	61.1546	1.456	Not measured	2019-04-05
177	ATR-69	A-BTBBBAAB	0.523742	0	0.0394226	0.412963	6.31202	46.0501	53.3383	1.411	Not measured	2019-04-05
178	ATR-70	A-BBBBAAAB	0.471738	9.50412e-06	0.0412313	0.353411	4.63359	35.8989	41.3989	1.58	Not measured	2019-04-05
179	ATR-70	A-BBBBAAAB	0.210955	4.58444e-06	0.0294567	0.40067	3.62239	31.4935	35.757	1.456	Not measured	2019-04-05
180	ATR-71	A-ABBBBAAB	0.445001	0	0.049698	0.446682	6.35042	45.3316	52.6234	1.454	Not measured	2019-04-05
181	ATR-71	A-ABBBBAAB	0.470624	9.10515e-06	0.0253284	0.442621	5.02505	40.9288	46.8925	1.583	Not measured	2019-04-05
182	ATR-72	A-BABBBAAB	0.401431	7.44431e-06	0.0157547	0.459357	3.19462	25.5781	29.6492	1.274	Not measured	2019-04-05
183	ATR-72	A-BABBBAAB	0.317558	0	0.0195694	0.468538	3.97211	33.2982	38.076	1.518	Not measured	2019-04-05
184	ATR-73	A-BBABBATB	0.150919	0	0.0350439	0.176919	0.591979	1.61456	2.56942	1.134	Not measured	2019-04-05
185	ATR-73	A-BBABBATB	0.446059	3.99746e-06	0.0282961	0.267298	0.627058	1.72883	3.09754	0.989	Not measured	2019-04-05
186	ATR-74	A-ATBBBABB	0.328083	8.72202e-06	0.0191169	0.417587	2.32935	14.5656	17.6597	1.222	Not measured	2019-04-05
187	ATR-74	A-ATBBBABB	0.502166	4.24401e-06	0.0513349	0.317722	2.54762	16.5404	19.9593	1.417	Not measured	2019-04-05
188	MA-ACR (Parent A)	A-AAAAAAAA	0.288814	0	0.0515995	0.223346	1.74714	7.56722	9.87812	0.988	Not measured	2019-04-05
189	ATR-75	A-ABBBBATB	0.0270257	0.576942	0.0120949	0.0859749	0.269635	1.69197	2.66364	1.26	Not measured	2019-04-18
190	ATR-75	A-ABBBBATB	0.0358783	0.534261	0.0322149	0.0432704	0.265537	1.27604	2.1872	1.358	Not measured	2019-04-18
191	ATR-76	A-BABBBATB	0.0405486	0.394799	0.0593428	0.0484555	0.428547	3.3232	4.2949	1.295	Not measured	2019-04-18
192	ATR-76	A-BABBBATB	0.112252	0.550619	7.36273e-07	0.0250312	0.399013	3.187	4.27392	1.146	Not measured	2019-04-18
193	ATR-77	A-AABBBABB	0.047576	0.468912	0.0637858	0.153788	4.27505	30.5004	35.5095	1.318	Not measured	2019-04-18
194	ATR-77	A-AABBBABB	0.0263724	0.50368	0.0798223	0.165561	4.25276	30.5491	35.5773	1.315	Not measured	2019-04-18
195	ATR-78	A-ATBBATAB	0.0401448	0.982526	0.0495046	0.211848	4.44379	41.9966	47.7244	1.322	Not measured	2019-04-18
196	ATR-78	A-ATBBATAB	0.0272487	0.554487	0.0493343	0.192522	3.07325	29.6671	33.5639	1.255	Not measured	2019-04-18
197	ATR-79	A-BTABBAAB	0.0230969	0.647485	0.0620514	0.219984	6.26353	46.0006	53.2167	1.383	Not measured	2019-04-18
198	ATR-79	A-BTABBAAB	0.0196937	0.478887	0.0654614	0.226969	6.29665	47.5549	54.6426	1.397	Not measured	2019-04-18
199	ATR-80	A-BTBBAAAB	0.0306118	0.677102	0.0636244	0.26122	6.71643	54.1384	61.8874	1.386	Not measured	2019-04-18
200	ATR-81	A-ATBTBAAB	0.00162119	0.551413	0.0318611	0.0887902	2.13547	13.8715	16.6806	1.018	Not measured	2019-04-18
201	ATR-81	A-ATBTBAAB	0.00310755	0.731274	0.0503892	0.23182	6.11932	52.4014	59.5373	1.363	Not measured	2019-04-18
202	ATR-82	A-BTABAAAB	0.00781061	0.684398	0.0303517	0.216735	5.41089	50.3661	56.7163	1.369	Not measured	2019-04-18
203	ATR-82	A-BTABAAAB	0.0292218	0.386057	0.0728228	0.223005	5.9654	45.2817	51.9582	1.255	Not measured	2019-04-18
204	ATR-83	A-ATBBAAAB	0.0401332	1.36824	0.047214	0.263052	6.59864	56.4823	64.7996	1.278	Not measured	2019-04-18
205	ATR-83	A-ATBBAAAB	0.0166509	0.514776	0.0600127	0.218875	5.98927	52.3225	59.1221	1.282	Not measured	2019-04-18
206	ATR-84	A-AABBBAAB	0.0279325	0.490185	0.0689622	0.170942	4.14598	38.6657	43.5697	1.34	Not measured	2019-04-18
207	ATR-84	A-AABBBAAB	0.0389795	0.46752	0.0263758	0.126912	2.65046	25.9005	29.2108	1.332	Not measured	2019-04-18
208	MA-ACR (Parent A)	A-AAAAAAAA	0.0611705	0.723244	0.06444	0.0823744	1.71363	15.606	18.2508	1.201	Not measured	2019-04-18
209	ATR-69	A-BTBBBAAB	0.0349073	0.352277	0.26364	0.22684	7.63352	46.7647	55.2759	1.474	Not measured	2019-04-26
210	ATR-69	A-BTBBBAAB	0.0217591	0.272103	0.237838	0.144849	5.87209	40.0878	46.6365	1.293	Not measured	2019-04-26
211	ATR-80	A-BTBBAAAB	0.0338794	0.433295	0.320879	0.43988	8.452	53.3873	63.0673	1.384	Not measured	2019-04-26
212	ATR-80	A-BTBBAAAB	0.0491563	0.23435	0.237327	0.182605	6.37633	48.3251	55.4049	1.446	Not measured	2019-04-26
213	ATR-83	A-ATBBAAAB	0.0146052	0.201602	0.216748	0.172282	5.89553	46.3246	52.8253	1.242	Not measured	2019-04-26
214	ATR-83	A-ATBBAAAB	0.000999759	0.213669	0.231463	0.157959	7.15756	57.4962	65.2579	1.392	Not measured	2019-04-26
215	ATR-85	A-ATABBAAB	0.0610829	0.270607	0.222715	0.105444	5.69504	36.9654	43.3203	1.143	Not measured	2019-04-26
216	ATR-85	A-ATABBAAB	0.028216	1.49263	0.370327	0.417112	8.05929	43.1108	53.4784	1.19	Not measured	2019-04-26
217	ATR-86	A-ATBBBAAB	0.0202558	0.239731	0.208716	0.119011	6.28341	46.3912	53.2623	1.27	Not measured	2019-04-26
218	ATR-86	A-ATBBBAAB	0.0328612	0.259133	0.267336	0.143323	7.74974	50.3661	58.8185	1.31	Not measured	2019-04-26
219	MA-ACR (Parent A)	A-AAAAAAAA	0.0161721	0.257036	0.222751	0.0553173	2.17781	12.4177	15.1467	1.114	Not measured	2019-04-26
220	ATR-81	A-ATBTBAAB	0.0315547	1.09281e-05	0.133563	0.200315	1.39961	8.40466	10.1697	1.005	Not measured	2019-05-02
221	ATR-81	A-ATBTBAAB	0.118075	9.60763e-06	0.150438	0.213242	1.52781	9.01199	11.0216	0.984	Not measured	2019-05-02
222	ATR-87	A-ATABAAAB	0.0115204	8.7555e-06	0.202606	0.434699	4.69592	36.1133	41.458	1.475	Not measured	2019-05-02
223	ATR-87	A-ATABAAAB	0.113904	3.56683e-06	0.130668	0.326014	5.89218	51.4279	57.8907	1.493	Not measured	2019-05-02
224	ATR-88	A-ATBBBTAB	0.0310977	9.13076e-06	0.154327	0.209102	3.27746	27.3535	31.0255	1.639	Not measured	2019-05-02
225	ATR-88	A-ATBBBTAB	0.139836	7.87613e-06	0.195061	0.373616	3.68242	31.3573	35.7483	1.45	Not measured	2019-05-02
226	ATR-89	A-AABBAAAB	0.213971	7.78007e-06	0.206905	0.393259	4.46285	38.0662	43.3432	1.566	Not measured	2019-05-02
227	ATR-89	A-AABBAAAB	0.0857639	3.262e-06	0.162286	0.324742	3.51418	33.5269	37.6139	1.581	Not measured	2019-05-02
228	ATR-90	A-BTBAAAAB	0.152295	2.5997e-06	0.168756	0.356217	4.19465	30.7236	35.5955	1.417	Not measured	2019-05-02
229	ATR-90	A-BTBAAAAB	0.179229	1.04138e-05	0.141951	0.301258	4.62603	33.636	38.8845	1.266	Not measured	2019-05-02
230	MA-ACR (Parent A)	A-AAAAAAAA	0.011543	3.74129e-06	0.201692	0.23128	1.25843	7.1856	8.88855	0.937	Not measured	2019-05-02
231	MA-ACR (Parent A)	A-AAAAAAAA	0.12001	5.59855e-06	0.15884	0.257518	1.43773	8.40791	10.382	0.971	Not measured	2019-05-02
232	ATR-91	A-ATBABAAB	0.00701577	0	0.115347	0.0772571	1.69911	11.8983	13.7971	1.085	Not measured	2019-05-03
233	ATR-91	A-ATBABAAB	0.017286	8.59564e-06	0.110256	0.139526	1.9346	15.4671	17.6688	1.211	Not measured	2019-05-03
234	ATR-92	A-ABBBAAAB	0.00396595	1.20707e-05	0.123467	0.214392	3.15085	28.6326	32.1253	1.368	Not measured	2019-05-03
235	ATR-92	A-ABBBAAAB	0.0180969	0	0.125425	0.146201	4.18522	33.9622	38.4372	1.41	Not measured	2019-05-03
236	ATR-93	A-BTBBATAB	0.0138695	4.52213e-06	0.105608	0.228797	3.52968	30.6885	34.5665	1.248	Not measured	2019-05-03
237	MA-ACR (Parent A)	A-AAAAAAAA	0.0628827	8.87029e-06	0.130978	0.15339	1.37526	8.30337	10.0259	0.978	Not measured	2019-05-03
238	ATR-83	A-ATBBAAAB	0.0136482	0.000251885	0.190581	0.47347	7.88246	52.7411	61.3015	1.45	Not measured	2020-07-18
239	Empty Vector		0.0121942	0.00025983	0.182229	0.276303	1.09305	0.918417	2.48245	1.01	Not measured	2020-07-18
240	MA-ACR (Parent A)	A-AAAAAAAA	0.00217524	0.000218135	0.158395	0.228472	2.57676	9.13834	12.1044	1.24	Not measured	2020-07-18
241	ATR-83	A-ATBBAAAB	3.21124e-05	0.310757	0.205345	0.0773053	7.43873	51.279	59.3112	1.414	17.6875	2020-07-23
242	ATR-83	A-ATBBAAAB	1.25444e-05	0.297575	0.123654	0.121012	4.28348	37.6283	42.454	1.292	Not measured	2020-07-23
243	ATR-83	A-ATBBAAAB	0.000143326	0.311042	0.147001	0.128992	4.83647	36.4931	41.9167	1.009	Not measured	2020-07-23
244	Empty Vector		0.000413843	0.302733	0.155616	0.0490428	0.0653703	0.710807	1.28398	1.052	0	2020-07-23
245	Empty Vector		4.17295e-06	0.278069	0.139937	0.0832953	0.0552194	0.734941	1.29147	0.963	Not measured	2020-07-23
246	Empty Vector		0.000280277	0.309172	0.145626	0.0650383	0.0917443	1.57068	2.18254	1.067	Not measured	2020-07-23
247	MA-ACR (Parent A)	A-AAAAAAAA	2.74748e-05	0.272421	0.146773	0.0563122	0.871355	9.84307	11.19	1.564	Not measured	2020-07-23
248	MA-ACR (Parent A)	A-AAAAAAAA	3.84407e-06	0.310737	0.142589	0.0808186	0.733505	7.40594	8.6736	1.686	Not measured	2020-07-23
249	MA-ACR (Parent A)	A-AAAAAAAA	1.51598e-05	0.303911	0.129645	0.0804997	0.801712	7.40351	8.7193	1.588	Not measured	2020-07-23
250	Parent B (Fusion A-B)	A-BBBBBBBB	1.39557e-05	0.301155	0.136084	0.0417614	4.53323	31.95	36.9622	1.772	27.0959	2020-07-23
251	Parent B (Fusion A-B)	A-BBBBBBBB	4.14345e-06	0.295125	0.166872	0.0802521	4.81844	32.7467	38.1073	1.618	20.8339	2020-07-23
252	ATR-71	A-ABBBBAAB	0.0128368	0.355619	0.24007	0.00847451	5.50124	49.7148	55.833	1.638	10.204	2020-08-07
253	ATR-71	A-ABBBBAAB	0.00806829	0.283492	0.190216	0.0314094	2.83569	21.4445	24.7933	1.262	26.1294	2020-08-07
254	ATR-83	A-ATBBAAAB	0.000368083	0.304623	0.229066	0.0459155	5.73203	55.6624	61.9744	1.603	34.6393	2020-08-07
255	ATR-83	A-ATBBAAAB	0.0535688	0.345751	0.223926	0.0598561	5.87854	49.5364	56.0981	1.336	24.0491	2020-08-07
256	Empty Vector		0.0680104	0.342456	0.221587	0.00735943	0.232795	0.9465	1.81871	1.73	0	2020-08-07
257	MA-ACR (Parent A)	A-AAAAAAAA	0.00533155	0.302557	0.213263	0.0210211	1.13117	12.2308	13.9042	1.554	43.4933	2020-08-07
258	MA-ACR (Parent A)	A-AAAAAAAA	0.00931629	0.272901	0.228342	0.00662123	1.15845	12.5481	14.2237	1.612	40.4543	2020-08-07
259	Parent B (Fusion A-B)	A-BBBBBBBB	0.0483522	0.496333	0.338915	0.0154379	5.62514	36.3742	42.8984	1.603	43.7106	2020-08-07
260	Parent B (Fusion A-B)	A-BBBBBBBB	0.0178255	0.362491	0.239152	0.0371788	5.07948	38.7092	44.4453	1.742	18.487	2020-08-07
261	Parent T (Fusion A-T)	A-TTTTTTTT	0.00123151	0.278925	0.191331	0.0120358	0.67737	7.1603	8.32119	1.707	26.3614	2020-08-07
262	Parent T (Fusion A-T)	A-TTTTTTTT	0.0136395	0.292594	0.205823	0.00795408	0.676927	6.63113	7.82807	1.608	22.5474	2020-08-07
283	Empty Backbone		1.45064e-05	0.0570015	0.110354	0.229008	0.257104	0.587562	1.24104	Not measured	Not measured	2020-02-03
284	MA-ACR (Parent A)	A-AAAAAAAA	0	0.0818927	0.111509	0.187186	1.27342	10.3887	12.0427	Not measured	Not measured	2020-02-03
285	Parent B (Fusion A-B)	A-BBBBBBBB	2.35057e-05	0.0562038	0.13395	0.465546	5.64277	37.4242	43.7227	Not measured	Not measured	2020-02-03
286	Parent T (Fusion A-T)	A-TTTTTTTT	0	0.0653285	0.130842	0.265842	0.630462	1.29411	2.38658	Not measured	Not measured	2020-02-03
287	MB-ACR	B-BBBBBBBB	1.52831e-05	0.0417485	0.148789	1.54761	5.33044	33.3722	40.4408	Not measured	Not measured	2020-02-03
288	Fusion B-A	B-AAAAAAAA	9.07132e-06	0.0696882	0.115185	0.219876	1.10299	9.58498	11.0927	Not measured	Not measured	2020-02-03
289	Fusion B-T	B-TTTTTTTT	9.52699e-06	0.0698483	0.121707	0.190441	0.700577	4.88387	5.96645	Not measured	Not measured	2020-02-03
290	MT-ACR	T-tTTTTTT	1.44419e-05	0.0467124	0.133498	0.790159	0.570572	3.20917	4.75012	Not measured	Not measured	2020-02-03
291	Fusion T-A	T-AAAAAAAA	8.7035e-06	0.0756388	0.108489	0.0983222	0.296701	0.667307	1.24647	Not measured	Not measured	2020-02-03
292	Fusion T-B	T-BBBBBBBB	0	0.0554583	0.110088	0.400439	0.271165	1.18332	2.02047	Not measured	Not measured	2020-02-03
294	ATR-82	A-BTABAAAB	0	0.038916	0.140988	0.221776	3.95056	13.9924	18.3446	Not measured	Not measured	2020-02-24
295	ATR-83	A-ATBBAAAB	6.25575e-06	0.0452684	0.151658	0.307738	6.58097	23.3327	30.4183	Not measured	Not measured	2020-02-24
296	ATR-86	A-ATBBBAAB	9.59036e-06	0.0220486	0.128267	0.224212	5.23543	17.4051	23.0151	Not measured	Not measured	2020-02-24
297	Empty Backbone		0	0.0832115	0.0907661	0.0774073	0.251516	0.624623	1.12752	Not measured	Not measured	2020-02-24
298	MA-ACR (Parent A)	A-AAAAAAAA	0	0.0742252	0.141237	0.1701	1.84676	5.73048	7.9628	Not measured	Not measured	2020-02-24
299	Parent T (Fusion A-T)	A-TTTTTTTT	1.2565e-06	0.0491389	0.149295	0.0976222	1.28314	2.97049	4.54969	Not measured	Not measured	2020-02-24
300	MB-ACR	B-BBBBBBBB	3.52602e-06	0.0847041	0.106691	0.200837	3.72822	11.4145	15.5349	Not measured	Not measured	2020-02-24
301	Fusion B-A	B-AAAAAAAA	2.5704e-06	0.0389386	0.158036	0.0939903	1.58753	4.42211	6.30061	Not measured	Not measured	2020-02-24
302	Fusion B-T	B-TTTTTTTT	5.28432e-06	0.0301817	0.1309	0.0933727	1.01037	2.45912	3.72395	Not measured	Not measured	2020-02-24
303	MT-ACR	T-tTTTTTT	0	0.0746991	0.103677	0.11836	0.99493	2.8157	4.10737	Not measured	Not measured	2020-02-24
304	Fusion T-A	T-AAAAAAAA	4.43863e-06	0.0166211	0.149568	0.0775387	0.483607	1.0587	1.78604	Not measured	Not measured	2020-02-24
305	Fusion T-B	T-BBBBBBBB	6.26643e-06	0.030798	0.121813	0.0727723	0.326005	0.965482	1.51688	Not measured	Not measured	2020-02-24
306	Empty Backbone		1.43264e-05	0.104962	0.168331	0.0181988	0.0210398	0.00582733	0.318372	Not measured	Not measured	2020-01-09
307	Empty Backbone		9.20784e-06	0.0838962	0.166697	0.0261781	0.0434023	0.025586	0.345769	Not measured	Not measured	2020-01-09
308	Empty Backbone		4.69954e-06	0.0872754	0.172546	0.0182736	0.0286742	0.00139551	0.30817	Not measured	Not measured	2020-01-09
309	MA-ACR (Parent A)	A-AAAAAAAA	6.64701e-06	0.0459486	0.204582	0.242043	0.247546	6.33417	7.07429	Not measured	Not measured	2020-01-09
310	MA-ACR (Parent A)	A-AAAAAAAA	2.61841e-05	0.0640172	0.188303	0.075153	0.521463	8.97617	9.82513	Not measured	Not measured	2020-01-09
311	MA-ACR (Parent A)	A-AAAAAAAA	8.54695e-06	0.111419	0.176521	0.0140932	0.194821	4.22221	4.71907	Not measured	Not measured	2020-01-09
312	Parent B (Fusion A-B)	A-BBBBBBBB	1.18291e-05	0.0598108	0.199772	0.134873	2.98507	22.9932	26.3727	Not measured	Not measured	2020-01-09
313	Parent B (Fusion A-B)	A-BBBBBBBB	0	0.0779232	0.142666	0.0319365	1.95256	15.2319	17.437	Not measured	Not measured	2020-01-09
314	Parent B (Fusion A-B)	A-BBBBBBBB	1.80926e-05	0.0766505	0.216657	0.141049	3.89015	26.9065	31.2311	Not measured	Not measured	2020-01-09
315	Parent T (Fusion A-T)	A-TTTTTTTT	8.90641e-06	0.0528568	0.197336	0.137282	0.11485	5.20089	5.70322	Not measured	Not measured	2020-01-09
316	Parent T (Fusion A-T)	A-TTTTTTTT	0	0.0859029	0.155224	0.0220533	0.174517	3.41981	3.85751	Not measured	Not measured	2020-01-09
317	Parent T (Fusion A-T)	A-TTTTTTTT	1.3362e-05	0.0895134	0.161404	0.0296732	0.241425	4.76234	5.28437	Not measured	Not measured	2020-01-09
318	Fusion T-B	T-BBBBBBBB	0.0866276	0.488635	0.17045	0.0460631	0.539106	0.819482	2.15036	0.8616	23.5705	2020-08-14
319	Fusion T-B	T-BBBBBBBB	0.00872234	0.460531	0.172564	0.139969	0.139482	1.70671	2.62798	0.7212	17.7866	2020-08-14
320	Fusion B-T	B-TTTTTTTT	0.00313322	0.558063	0.23262	0.100989	0.650443	6.11549	7.66073	1.0752	40.9412	2020-08-14
321	Fusion B-T	B-TTTTTTTT	0.0165967	0.326425	0.253035	0.159916	0.552134	6.1491	7.4572	1.1952	21.4029	2020-08-14
322	Fusion T-A	T-AAAAAAAA	0.0160702	0.186037	0.261401	0.0578536	0.505926	0.331381	1.35867	0.4944	9.77592	2020-08-14
323	Fusion T-A	T-AAAAAAAA	0.0252624	0.402834	0.166158	0.0594682	0.505314	0.390809	1.54985	0.456	21.5931	2020-08-14
324	Fusion B-A	B-AAAAAAAA	0.0309221	0.489866	0.317017	0.128002	1.05616	10.1598	12.1818	1.0296	39.7437	2020-08-14
325	Fusion B-A	B-AAAAAAAA	0.0159028	0.401794	0.29886	0.0159715	1.52819	10.5961	12.8568	1.0188	46.0425	2020-08-14
326	Empty Vector		0.0016986	0.204243	0.211801	0.175474	0.160371	0.957481	1.71107	1.2252	0	2020-08-14
327	MA-ACR (Parent A)	A-AAAAAAAA	0.0117525	0.367065	0.23752	0.0611799	1.39418	11.2157	13.2874	1.0092	39.5097	2020-08-14
328	MB-ACR	B-BBBBBBBB	0.123063	0.377239	0.232623	0.0492103	3.7471	24.1925	28.7217	1.0488	21.9638	2020-08-14
329	MB-ACR	B-BBBBBBBB	0.00973041	0.736696	0.262878	0.153472	3.75946	27.804	32.7263	1.08	29.3122	2020-08-14
330	MT-ACR	T-tTTTTTT	0.0419149	0.294478	0.197119	0.0351516	0.48547	1.58899	2.64313	0.654	47.5883	2020-08-14
331	MT-ACR	T-tTTTTTT	0.00043645	0.312323	0.161427	0.0572283	0.462096	1.88413	2.87764	0.8016	35.7907	2020-08-14
332	ATR-33	A-BTTAATBA	0.00531243	0.228617	0.214107	0.0325775	0.443783	0.238517	1.16291	1.345	Not measured	2020-09-11
333	ATR-33	A-BTTAATBA	0.0236733	0.254701	0.212458	0.0160184	0.528531	0.087582	1.12296	1.257	Not measured	2020-09-11
334	ATR-34	A-BTATBTTA	0.027342	0.217308	0.228352	0.0585673	1.03102	5.96128	7.52387	1.346	Not measured	2020-09-11
335	ATR-34	A-BTATBTTA	0.0125367	0.195782	0.225235	0.0167203	1.07517	4.7895	6.31495	1.239	Not measured	2020-09-11
336	ATR-35	A-ABBATABA	0.000317763	0.195189	0.236966	0.0414317	0.448759	0.393187	1.31585	1.433	Not measured	2020-09-11
337	ATR-35	A-ABBATABA	0.000520207	0.187143	0.240527	0.0229283	0.469302	0.275461	1.19588	1.396	Not measured	2020-09-11
338	ATR-36	A-AABBTTBA	0.0014679	0.193655	0.263876	0.00905733	0.742842	0.373477	1.58438	1.485	Not measured	2020-09-11
339	ATR-36	A-AABBTTBA	0.0551248	0.240766	0.246685	0.0613825	0.539059	0.529616	1.67263	1.378	Not measured	2020-09-11
340	ATR-37	A-BABTTTBA	0.0178463	0.29156	0.234935	0.0107227	0.591689	0.292682	1.43943	1.519	Not measured	2020-09-11
341	ATR-37	A-BABTTTBA	0.0128091	0.291946	0.28697	0.00785163	0.729312	0.314035	1.64292	1.561	Not measured	2020-09-11
342	ATR-38	A-AABTTTBA	0.0233749	0.274334	0.252214	0.0392307	0.556475	0.468875	1.6145	1.437	Not measured	2020-09-11
343	ATR-38	A-AABTTTBA	5.74546e-05	0.223668	0.297177	0.0172111	0.700104	0.397266	1.63548	1.551	Not measured	2020-09-11
344	ATR-39	A-AABATABA	0.00331102	0.256916	0.329863	0.0130523	0.71145	0.154789	1.46938	1.398	Not measured	2020-09-11
345	ATR-39	A-AABATABA	0.0113325	0.253734	0.226932	0.0221115	0.549254	0.226193	1.28956	1.322	Not measured	2020-09-11
346	Empty Vector		0.0259641	0.240336	0.247811	0.0218679	0.501099	0.119051	1.15613	1.507	Not measured	2020-09-11
347	MA-ACR (Parent A)	A-AAAAAAAA	0.0277542	0.2757	0.313676	0.0125995	1.64598	9.69787	11.9736	1.846	Not measured	2020-09-11

## Sheet: Supplementary Figure 1
	M RASPP	E RASPP	M Rand	E Rand
0	44.3265	14.9256	43.8131	15.9537
1	44.9477	16.8322	43.2196	18.8244
2	44.4188	15.09	40.3976	16.8196
3	45.0762	16.3937	44.2056	20.3863
4	43.3524	11.2074	38.0492	15.6263
5	45.0815	18.0489	44.5027	20.9081
6	44.6322	17.2511	43.3815	16.1
7	43.4486	12.1259	40.5572	16.5896
8	44.018	12.5389	38.4063	14.1522
9	44.5591	17.9207	44.7549	19.7807
10	44.1753	13.2748	43.2731	17.1804
11	44.571	16.4989	42.779	19.7974
12	44.4652	15.1226	38.0992	16.1248
13	44.2545	14.6752	44.5898	17.7963
14	43.6092	12.7344	40.3501	19.3144
15	43.6092	12.7344	41.7086	16.6867
16	44.3948	15.6396	42.1431	19.9648
17	44.8473	18.0489	44.1506	18.1137
18	44.9363	20.2507	37.2376	13.0667
19	44.4652	15.1226	43.5277	16.1774
20	44.7304	18.7233	41.72	17.0456
21	42.8764	9.57704	41.2149	17.1822
22	44.9363	20.2507	40.3594	16.5893
23	44.8897	15.317	36.6863	19.703
24	44.3007	20.0663	42.8708	18.7244
25	42.8764	9.57704	42.6526	17.543
26	44.9464	17.2767	41.9293	18.1607
27	44.7407	19.1648	38.0658	15.9304
28	44.0819	14.0248	42.6868	18.5296
29	44.9441	15.8767	38.4236	15.683
30	43.4847	11.8159	36.5577	20.3485
31	44.0819	14.0248	44.3495	18.7489
32	44.571	16.4989	38.4417	13.7111
33	43.8067	20.0178	41.5236	18.8241
34	43.7019	13.2515	40.2294	18.8537
35	43.7936	13.093	39.1238	18.6296
36	44.2388	14.4815	41.1571	17.6052
37	44.571	16.4989	43.2105	14.5
38	42.7353	10.7667	45.0063	19.6181
39	44.6322	17.2511	40.1228	16.4233
40	44.2545	14.6752	40.3035	16.8726
41	43.0562	10.7926	42.2286	20.4507
42	45.0951	21.517	43.6188	18.2756
43	43.2588	10.9104	45.1434	18.8696
44	44.1117	18.9804	42.9191	18.7756
45	45.0348	16.0737	39.8069	17.6326
46	44.2462	13.4718	43.9302	14.9267
47	43.3524	11.2074	36.1088	17.9152
48	43.6245	18.9319	35.6773	13.0518
49	39.3734	8.49	39.5144	17.5248
50	44.018	12.5389	42.3573	15.8963
51	44.8897	15.317	41.635	15.8452
52	44.1315	14.567	43.6616	17.0633
53	44.5778	15.2381	42.0524	19.1833
54	44.3265	14.9256	41.7886	16.4763
55	43.2588	10.9104	43.7679	16.2044
56	45.0951	21.517	41.3524	18.1507
57	42.8764	9.57704	36.531	17.7048
58	44.5641	16.7137	38.3353	13.6707
59	43.2588	10.9104	42.282	19.543
60	44.0215	16.5544	41.8753	17.6319
61	42.8764	9.57704	42.9052	18.2437
62	44.325	14.4811	41.8252	18.7944
63	44.9464	17.2767	40.5784	16.9081
64	43.8932	13.6663	42.1748	17.6963
65	44.0215	16.5544	42.4804	19.7222
66	43.7936	13.093	42.9366	17.363
67	44.3797	14.4904	39.2428	21.5556
68	44.3952	16.0841	43.4728	17.7552
69	44.5641	16.7137	40.9709	18.0111
70	43.6092	12.7344	43.2905	19.5833
71	44.3952	16.0841	42.1148	20.1319
72	44.3612	15.1922	45.198	18.1459
73	42.8764	9.57704	40.9543	20.3911
74	42.5007	10.7667	42.3597	20.2167
75	44.1753	13.2748	45.7042	19.3885
76	44.8831	19.8567	38.291	13.1274
77	43.6357	12.4844	40.7641	16.3641
78	44.9363	20.2507	40.9499	16.6907
79	45.0466	18.197	43.4469	17.6152
80	44.8884	20.8641	44.1239	15.7641
81	44.2545	14.6752	43.5391	16.1348
82	44.325	14.4811	39.7871	20.7374
83	44.3797	14.4904	44.515	17.9611
84	43.6357	12.4844	38.2557	12.2233
85	44.7165	24.5956	40.4563	14.8115
86	44.3265	14.9256	44.9698	19.8452
87	39.3734	8.49	40.7039	15.797
88	45.1559	17.1374	40.3246	18.3041
89	44.2068	14.1226	43.0732	16.1744
90	43.7936	13.093	44.1001	17.1707
91	44.4342	17.8344	44.3976	16.3493
92	45.0815	18.0489	43.1279	16.4211
93	44.4652	15.1226	40.4126	14.8974
94	44.4295	16.9693	41.5274	17.9415
95	43.6092	12.7344	42.1925	19.6467
96	44.9441	15.8767	43.2949	19.5459
97	44.6559	23.8174	43.806	16.8233
98	39.5513	8.85407	38.3865	13.3111
99	44.3952	16.0841	43.9212	15.7252
100	39.6534	8.85407
101	44.571	16.4989
102	44.3234	20.847
103	44.8256	20.7485
104	43.7357	11.8248
105	44.3612	15.1922
106	42.8764	9.57704
107	44.325	14.4811
108	42.8764	9.57704
109	44.0819	14.0248
110	44.9659	20.0537
111	44.3265	14.9256
112	44.3612	15.1922
113	44.8897	15.317
114	42.8764	9.57704
115	44.3007	20.0663
116	44.1315	14.567
117	43.7357	11.8248
118	42.8764	9.57704
119	43.2588	10.9104
120	43.8067	20.0178
121	45.0348	16.0737
122	44.9441	15.8767
123	45.0466	18.197
124	44.8897	15.317
125	44.9904	15.7285
126	44.1117	18.9804
127	43.618	11.6837
128	44.9915	17.1285
129	45.0951	21.517
130	44.0819	14.0248
131	44.8256	20.7485
132	44.2068	14.1226
133	44.018	12.5389
134	43.7936	13.093
135	43.8932	13.6663
136	43.8932	13.6663
137	43.7357	11.8248
138	43.7357	11.8248
139	44.4652	15.1226
140	43.82	12.3419
141	45.112	17.2856
142	39.5513	8.85407
143	43.8866	13.61
144	44.7407	19.1648
145	45.112	17.2856
146	44.9904	15.7285
147	44.9531	16.2367
148	44.9915	17.1285
149	44.9477	16.8322
150	43.6092	12.7344
151	43.4444	11.2689
152	44.3952	16.0841
153	43.4444	11.2689
154	44.571	16.4989
155	42.8764	9.57704
156	45.0815	18.0489
157	43.6357	12.4844
158	44.8822	21.517
159	43.6245	18.9319
160	43.2588	10.9104
161	44.7438	16.5078
162	44.5591	17.9207
163	44.3948	15.6396
164	44.9441	15.8767
165	44.9659	20.0537
166	43.4847	11.8159
167	44.9057	16.3848
168	44.0819	14.0248
169	45.0348	16.0737
170	44.9464	17.2767
171	44.5303	18.1678
172	44.3265	14.9256
173	44.7304	18.7233
174	44.7407	19.1648

## Sheet: Supplementary Figure 2
BL21 (DE3)	Final_Label	Block_seq	C8	C10	C12	C14	C16	Date
0	ATR-01	A-ATAATTBB	0.0202873	0.0169471	0.00945052	0.00287911	0.0318666	06/04/2018
1	ATR-10	A-TTBAATTA	0.0100737	0.0305588	0.0245325	0.036099	0.0491059	06/04/2018
2	ATR-11	A-ATBTATTA	0.0228055	0.0488228	0.0375522	0.0631523	0.0816371	06/04/2018
3	ATR-12	A-BAABTTAA	0.0430008	0.0334154	0.0149822	0.0083124	0.0591119	06/04/2018
4	ATR-13	A-BTTAAATB	-0.000501221	0.00185573	0.00190653	-0.00136264	0.015669	06/04/2018
5	ATR-14	A-TBBTTABT	0.0146369	0.0277406	0.0342559	0.0646072	0.160423	06/04/2018
6	ATR-15	A-TBABATTT	0.000397596	0.000379609	0.00454989	-0.00192541	0.00812841	06/04/2018
7	ATR-16	A-BBATBATT	0.0156739	0.0516773	0.0403959	0.0798818	0.114744	06/04/2018
8	ATR-17	A-BBTTATBA	-0.000522762	0.000719212	0.0041058	-0.00157789	0.0109878	06/04/2018
9	ATR-18	A-TTABTABA	0.0384295	0.0255972	0.0128205	0.00811616	0.0370534	06/04/2018
10	ATR-19	A-TBTABAAA	-0.000856984	0.00104647	0.00501639	-0.000542355	0.00541427	06/04/2018
11	ATR-02	A-TATTTTAB	-0.00113232	0.000785384	0.00314914	0.000176042	0.0127283	06/04/2018
12	ATR-20	A-BTBATTAT	0.0202205	0.0368521	0.0392163	0.0864193	0.429395	06/04/2018
13	ATR-03	A-TTTTBTBA	-0.000575516	0.000191034	0.00215987	-0.00132379	0.0123238	06/04/2018
14	ATR-04	A-ATTBAATB	-0.00028055	0.000745359	0.00210636	-0.00177799	0.00442638	06/04/2018
15	ATR-05	A-ABTATTTA	-0.00115595	-0.000157647	0.00269978	-0.0020484	0.0160718	06/04/2018
16	ATR-06	A-TAATBTTB	0.00136294	0.000921651	0.00527698	-0.00150307	0.010879	06/04/2018
17	ATR-07	A-AATAATBT	-0.000783258	1.72405e-05	0.00205115	-0.00161233	0.0101105	06/04/2018
18	ATR-08	A-ATTABTAT	-0.00120216	7.50586e-05	0.00254321	-0.000229518	0.00887046	06/04/2018
19	ATR-09	A-TBATATAB	-0.000519863	0.000886806	0.00332675	0.00107617	0.022933	06/04/2018
20	Empty Backbone		-9.45738e-05	0.000360885	0.00491519	-0.00278183	0.0263865	06/04/2018
21	Empty Vector		-0.00127423	-7.34634e-05	0.00395218	-0.00122746	0.0261507	06/04/2018
22	MA-ACR (Parent A)	A-AAAAAAAA	0.0192157	0.0251677	0.0243562	0.0313465	0.136717	06/04/2018
23	Parent B (Fusion A-B)	A-BBBBBBBB	0.0260576	0.0410615	0.0405545	0.128355	0.581548	06/04/2018
24	Parent T (Fusion A-T)	A-TTTTTTTT	0.0361228	0.0601239	0.045723	0.0699345	0.186081	06/04/2018
25	ATR-01	A-ATAATTBB	0.0212137	0.0147983	0.00461239	0.00465336	0.0380244	06/07/2018
26	ATR-10	A-TTBAATTA	0.0111062	0.0279233	0.0173594	0.032261	0.0721423	06/07/2018
27	ATR-11	A-ATBTATTA	0.0189802	0.0451829	0.0226679	0.0455196	0.0740114	06/07/2018
28	ATR-12	A-BAABTTAA	0.0645553	0.0329881	0.00895165	0.00302308	0.0373129	06/07/2018
29	ATR-13	A-BTTAAATB	-0.000415437	-1.76377e-05	-0.00114742	0.00179592	0.0231428	06/07/2018
30	ATR-14	A-TBBTTABT	0.0177343	0.0228816	0.0150796	0.0312969	0.107244	06/07/2018
31	ATR-15	A-TBABATTT	0.00100425	0.00136531	-0.000249692	-0.001772	0.0318242	06/07/2018
32	ATR-16	A-BBATBATT	0.0161967	0.0437887	0.0259859	0.0554536	0.090531	06/07/2018
33	ATR-17	A-BBTTATBA	-0.000647097	0.00139081	0.00323488	-0.00074865	0.020144	06/07/2018
34	ATR-18	A-TTABTABA	0.0288552	0.0201155	0.00559508	0.00486492	0.0306534	06/07/2018
35	ATR-19	A-TBTABAAA	0.00056469	0.000160281	0.00161232	0.00346387	0.0226834	06/07/2018
36	ATR-02	A-TATTTTAB	8.10623e-05	7.23363e-05	-0.000416055	-0.00101574	0.0266495	06/07/2018
37	ATR-20	A-BTBATTAT	0.0255889	0.0376781	0.0212691	0.0427358	0.199656	06/07/2018
38	ATR-03	A-TTTTBTBA	0.00037545	-9.24764e-05	-0.001629	-0.0017476	0.0244077	06/07/2018
39	ATR-04	A-ATTBAATB	0.000595873	0.00167349	-0.000675257	0.0011038	0.0224347	06/07/2018
40	ATR-05	A-ABTATTTA	0.00222616	0.000439809	-0.00200702	-0.000425384	0.0283592	06/07/2018
41	ATR-06	A-TAATBTTB	0.000858682	8.4495e-05	0.00128272	0.000778018	0.0287518	06/07/2018
42	ATR-07	A-AATAATBT	0.00069608	0.000152258	-0.000334481	0.000171579	0.0196405	06/07/2018
43	ATR-08	A-ATTABTAT	0.000351548	0.000490437	0.00201307	-0.00180732	0.0362011	06/07/2018
44	ATR-09	A-TBATATAB	0.00169774	0.00166142	-0.000695003	0.000822369	0.0360727	06/07/2018
45	Empty Backbone		0.000165502	0.000401573	-0.000205779	0.00207997	0.0290839	06/07/2018
46	Empty Vector		0.000991729	0.000651376	-0.00113745	0.00126157	0.0326186	06/07/2018
47	MA-ACR (Parent A)	A-AAAAAAAA	0.0221359	0.0296606	0.0177645	0.038244	0.142503	06/07/2018
48	Parent B (Fusion A-B)	A-BBBBBBBB	0.0266093	0.0372547	0.0244459	0.117273	0.575452	06/07/2018
49	Parent T (Fusion A-T)	A-TTTTTTTT	0.0438282	0.0447033	0.0276813	0.0568355	0.170411	06/07/2018
50	ATR-01	A-ATAATTBB	0.0263444	0.0215871	0.00772055	0.0107862	0.0173956	06/13/2018
51	ATR-10	A-TTBAATTA	0.0140549	0.0300905	0.0127874	0.0263301	0.0232495	06/13/2018
52	ATR-11	A-ATBTATTA	0.0218037	0.0392406	0.0231156	0.0551779	0.0604666	06/13/2018
53	ATR-12	A-BAABTTAA	0.0596586	0.0417719	0.015236	0.0136404	0.0443076	06/13/2018
54	ATR-14	A-TBBTTABT	0.020382	0.0338199	0.0274518	0.0705548	0.124591	06/13/2018
55	ATR-16	A-BBATBATT	0.0198048	0.0406979	0.0163366	0.0462061	0.0668462	06/13/2018
56	ATR-18	A-TTABTABA	0.0444034	0.0278519	0.00632664	0.00979547	0.0146697	06/13/2018
57	ATR-20	A-BTBATTAT	0.0351416	0.0538072	0.0270952	0.0854089	0.328003	06/13/2018
58	Empty Backbone		0.0017551	0.00262797	-0.00032756	0.0049999	0.00974672	06/13/2018
59	Empty Vector		8.88553e-05	0.00260005	0.00544077	0.0053607	0.00395247	06/13/2018
60	MA-ACR (Parent A)	A-AAAAAAAA	0.0286794	0.0419948	0.0212541	0.0467368	0.148164	06/13/2018
61	Parent B (Fusion A-B)	A-BBBBBBBB	0.0439048	0.0584092	0.0333515	0.13408	0.482186	06/13/2018
62	Parent T (Fusion A-T)	A-TTTTTTTT	0.0587505	0.0651557	0.0254225	0.0494698	0.114093	06/13/2018
CM24	Final_Label	Block_seq	C6	C8	C10	C12	C14	C16	Date
0	ATR-01	A-ATAATTBB	0.464916	2.85e-06	0.612468	2.56189	6.00304	4.40756	2018-08-24
1	ATR-01	A-ATAATTBB	0.312578	1.8e-05	0.152153	0.464539	0.919264	1.44896	2018-08-31
2	ATR-01	A-ATAATTBB	0.407377	1.45e-05	0.114713	0.512077	2.1573	1.232	2018-09-14
3	ATR-02	A-TATTTTAB	0.382855	9.85e-07	0.10871	0.0604832	0.459679	0.912048	2018-08-24
4	ATR-02	A-TATTTTAB	0.3465	0	0.0553965	0.202487	0.200427	0.859288	2018-08-31
5	ATR-02	A-TATTTTAB	0.387658	1.61e-05	0.00957861	0.136777	1.55851	5.18e-05	2018-09-14
6	ATR-03	A-TTTTBTBA	0.384614	0	0.105739	0.0339724	0.422331	0.837705	2018-08-24
7	ATR-03	A-TTTTBTBA	0.364484	1.36e-05	0.0667348	0.186249	0.275761	1.05676	2018-08-31
8	ATR-03	A-TTTTBTBA	0.424261	0	0.135169	0.180752	1.81893	0.0694584	2018-09-14
9	ATR-04	A-ATTBAATB	0.39652	3.2e-06	0.101445	0.0409256	0.451139	0.588095	2018-08-24
10	ATR-04	A-ATTBAATB	0.348605	0	0.0781958	0.172066	0.200338	0.709288	2018-08-31
11	ATR-04	A-ATTBAATB	0.37935	1.39e-05	0.0107358	0.0859045	1.28091	8.88e-05	2018-09-14
12	ATR-05	A-ABTATTTA	0.403767	8e-06	0.120283	0.0843377	0.526	0.528605	2018-08-24
13	ATR-05	A-ABTATTTA	0.329314	1.2e-05	0.0761324	0.179721	0.225387	0.895941	2018-08-31
14	ATR-05	A-ABTATTTA	0.368122	6.47e-06	0.0282048	0.151195	1.04771	0.00839033	2018-09-14
15	ATR-06	A-TAATBTTB	0.421863	5.38e-06	0.126463	0.0755396	0.511304	0.627952	2018-08-24
16	ATR-06	A-TAATBTTB	0.353233	0	0.0867914	0.165046	0.295759	1.0434	2018-08-31
17	ATR-06	A-TAATBTTB	0.445795	0	0.0345187	0.138601	1.28682	0.00452553	2018-09-14
18	ATR-07	A-AATAATBT	0.435246	3.95e-07	0.145449	0.0645802	0.414784	0.825197	2018-08-24
19	ATR-07	A-AATAATBT	0.377975	0	0.070965	0.116538	0.231733	0.829191	2018-08-31
20	ATR-07	A-AATAATBT	0.408696	8.33e-06	0.0159486	0.192927	1.4471	0.00165495	2018-09-14
21	ATR-08	A-ATTABTAT	0.433089	0	0.104324	0.0475775	0.392345	1.06425	2018-08-24
22	ATR-08	A-ATTABTAT	0.361695	5.41e-06	0.0517435	0.111392	0.152069	1.00169	2018-08-31
23	ATR-08	A-ATTABTAT	0.299985	0	0.0355547	0.111895	1.1203	0	2018-09-14
24	ATR-09	A-TBATATAB	0.349721	0	0.118332	0.0348026	0.461023	1.0273	2018-08-24
25	ATR-09	A-TBATATAB	0.37371	0	0.0698297	0.159595	0.277165	0.755977	2018-08-31
26	ATR-09	A-TBATATAB	0.360537	0	0.0194747	0.140206	1.09427	0.0310607	2018-09-14
27	ATR-10	A-TTBAATTA	0.41069	0	0.206122	0.286478	0.965193	0.944858	2018-08-24
28	ATR-10	A-TTBAATTA	0.343789	5.39e-16	0.0932406	0.212739	0.549851	1.1717	2018-08-31
29	ATR-10	A-TTBAATTA	0.355773	0	0.0465576	0.259222	1.23248	0.0999581	2018-09-14
30	ATR-11	A-ATBTATTA	0.395732	7.42e-06	0.108712	0.238784	0.392109	0.481084	2018-08-24
31	ATR-11	A-ATBTATTA	0.342008	0	0.0746773	0.195261	0.285353	1.02923	2018-08-31
32	ATR-11	A-ATBTATTA	0.448415	1.84e-05	0.0520983	0.222921	1.50626	0.00106965	2018-09-14
33	ATR-12	A-BAABTTAA	0.644798	0.110598	1.72281	4.53754	9.80466	6.91891	2018-07-27
34	ATR-12	A-BAABTTAA	0.479342	7.28e-06	0.276964	1.19595	4.6706	4.62536	2018-08-02
35	ATR-12	A-BAABTTAA	0.372925	1.52e-05	1.04314	3.43755	8.67769	6.77227	2018-08-08
36	ATR-13	A-BTTAAATB	0.397706	8.85e-07	0.148027	0.0461296	0.41519	0.73521	2018-08-24
37	ATR-13	A-BTTAAATB	0.274233	1.35e-05	0.087528	0.121744	0.31843	0.961764	2018-08-31
38	ATR-13	A-BTTAAATB	0.462936	2.8e-05	0.0743527	0.152036	1.68783	0.0275806	2018-09-14
39	ATR-14	A-TBBTTABT	0.424536	1.64e-07	0.152143	0.0569722	0.532171	0.941567	2018-08-24
40	ATR-14	A-TBBTTABT	0.344657	9.68e-06	0.0550482	0.137563	0.209399	1.09327	2018-08-31
41	ATR-14	A-TBBTTABT	0.372641	1.95e-05	0.0183477	0.195772	1.11151	0.0527125	2018-09-14
42	ATR-15	A-TBABATTT	0.386567	2.68e-06	0.134573	0.0285437	0.363073	0.814014	2018-08-24
43	ATR-15	A-TBABATTT	0.326971	8.52e-06	0.0565509	0.114277	0.198698	0.940427	2018-08-31
44	ATR-15	A-TBABATTT	0.395686	8.24e-06	0.0391463	0.17799	1.18081	0.000145074	2018-09-14
45	ATR-16	A-BBATBATT	0.489331	1.44e-05	0.063178	0.118072	0.852637	0.19274	2018-07-27
46	ATR-16	A-BBATBATT	0.276172	0	0.0430899	0.118551	1.30781	0.411734	2018-08-02
47	ATR-16	A-BBATBATT	0.427349	0	0.128641	0.102235	0.776569	0.481143	2018-08-08
48	ATR-17	A-BBTTATBA	0.154917	7.25e-06	0.220055	0.416794	1.69517	0.148105	2018-07-27
49	ATR-17	A-BBTTATBA	0.459428	0	0.0767852	0.0321912	1.03706	0.303648	2018-08-02
50	ATR-17	A-BBTTATBA	0.470912	0	0.0547913	0.0610291	0.760718	0.460172	2018-08-08
51	ATR-18	A-TTABTABA	0.808532	0.149377	2.87806	11.3722	20.0194	7.72544	2018-07-27
52	ATR-18	A-TTABTABA	0.323544	1.26e-05	0.379393	1.35844	5.30957	2.97847	2018-08-02
53	ATR-18	A-TTABTABA	0.517758	5.33e-06	1.54134	5.88231	13.9934	5.75414	2018-08-08
54	ATR-19	A-TBTABAAA	0.559668	2.59e-05	0.0548164	0.12103	0.648494	0.141801	2018-07-27
55	ATR-19	A-TBTABAAA	0.442384	0	0.0615007	0.0455312	1.21194	0.420098	2018-08-02
56	ATR-19	A-TBTABAAA	0.402176	0	0.0577137	0.0652106	0.791071	0.551151	2018-08-08
57	ATR-20	A-BTBATTAT	1.07349	1.03807	4.38247	13.1109	20.868	5.93994	2018-07-27
58	ATR-20	A-BTBATTAT	1.11329	1.10592	7.41371	20.3786	25.2114	7.22371	2018-08-02
59	ATR-20	A-BTBATTAT	1.23701	1.62403	8.45115	24.5546	29.5181	8.21579	2018-08-08
60	ATR-21	A-AABTTAAT	0.593143	0.127034	2.043	7.01326	15.2427	9.56096	2018-09-24
61	ATR-21	A-AABTTAAT	0.746477	0.537251	4.65233	15.5445	31.4924	15.394	2018-09-24
62	ATR-21	A-AABTTAAT	0.709055	0.0840596	4.03641	13.6697	27.4143	14.458	2018-09-24
63	ATR-22	A-BABBTATA	0.448743	0.0882741	0.0229579	0.0646088	0.688628	0.0334957	2018-09-24
64	ATR-22	A-BABBTATA	0.453963	0.274654	0.0366098	0.112735	1.20768	0.0201186	2018-09-24
65	ATR-22	A-BABBTATA	0.456251	0.301574	0.032532	0.094903	1.13689	0.00126899	2018-09-24
66	ATR-23	A-ATBBBAAT	3.16071	3.71409	21.4084	45.4157	46.471	11.1051	2018-09-24
67	ATR-23	A-ATBBBAAT	1.75463	1.82109	11.4348	27.2539	34.1587	9.38838	2018-09-24
68	ATR-23	A-ATBBBAAT	4.69835	6.93055	32.5855	63.1319	58.2735	11.9292	2018-09-24
69	ATR-24	A-TABATABT	0.504884	0.112816	0.125185	0.483116	1.95189	0.936011	2018-09-24
70	ATR-24	A-TABATABT	0.432835	0.219354	0.126423	0.450267	2.05375	0.857734	2018-09-24
71	ATR-24	A-TABATABT	0.467127	0.186502	0.10588	0.433782	1.64773	0.774256	2018-09-24
72	ATR-25	A-BTBTTAAB	0.524231	0.108127	1.6607	5.53941	11.6839	7.78953	2018-09-24
73	ATR-25	A-BTBTTAAB	0.454375	0.353432	0.607219	2.04624	6.33563	4.94375	2018-09-24
74	ATR-25	A-BTBTTAAB	0.577273	0.18841	2.17113	7.07058	13.8207	8.68824	2018-09-24
75	Empty Vector		0.593762	0.00278721	0.691009	1.02695	1.16875	0.215767	2018-07-27
76	Empty Vector		0.20035	6.97e-06	0.0486912	0.0203035	1.00758	0.346559	2018-08-02
77	Empty Vector		0.406607	2.88e-06	0.0706589	0.0752781	0.754592	0.534042	2018-08-08
78	MA-ACR (Parent A)	A-AAAAAAAA	13.3847	28.2657	137.421	330.783	118.108	14.1459	2018-10-05
79	MA-ACR (Parent A)	A-AAAAAAAA	12.5039	28.8605	131.541	301.671	136.44	15.9832	2018-10-05
80	MA-ACR (Parent A)	A-AAAAAAAA	6.24872	14.1232	77.904	205.647	85.912	9.21317	2018-10-05
90	MA-ACR (Parent A)	A-AAAAAAAA	51.5916	83.1761	347.55	507.538	254.552	42.2338	2018-11-02
91	MA-ACR (Parent A)	A-AAAAAAAA	88.055	118.941	476.392	536.103	274.081	60.7274	2018-11-02
92	MA-ACR (Parent A)	A-AAAAAAAA	68.3688	102.326	379.789	490.018	242.231	41.1523	2018-11-02
93	Parent B (Fusion A-B)	A-BBBBBBBB	1.12248	0.600599	6.16467	18.8096	26.0292	7.70909	2018-08-02
94	Parent B (Fusion A-B)	A-BBBBBBBB	0.859957	0.284433	3.68319	11.6255	18.7839	6.57215	2018-08-08
95	Parent B (Fusion A-B)	A-BBBBBBBB	0.797687	0.236741	3.78439	12.9771	20.6586	7.54292	2018-08-08
96	Parent B (Fusion A-B)	A-BBBBBBBB	1.28705	1.78551	8.02816	19.4334	19.4701	8.68981	2018-11-02
97	Parent B (Fusion A-B)	A-BBBBBBBB	0.597496	1.02954	5.51939	15.5844	15.3212	7.40964	2018-11-02
98	Parent B (Fusion A-B)	A-BBBBBBBB	1.08091	1.46879	7.85342	20.6665	17.9135	7.72962	2018-11-02
99	Parent T (Fusion A-T)	A-TTTTTTTT	10.2414	15.5907	40.4439	57.1593	39.2454	5.82148	2018-07-27
100	Parent T (Fusion A-T)	A-TTTTTTTT	6.09259	9.37622	28.4401	46.1225	37.48	7.06752	2018-08-02
101	Parent T (Fusion A-T)	A-TTTTTTTT	22.2521	38.8456	92.184	110.755	62.0486	9.30161	2018-08-08
102	Parent T (Fusion A-T)	A-TTTTTTTT	159.565	195.157	528.397	524.31	266.389	43.355	2018-11-02
103	Parent T (Fusion A-T)	A-TTTTTTTT	69.5394	91.578	267.749	285.966	128.16	19.4448	2018-11-02
104	Parent T (Fusion A-T)	A-TTTTTTTT	79.6253	98.0338	245.882	237.039	113.665	18.6649	2018-11-02
117	ATR-42	A-AABABAAA	19.3723	24.1797	76.1843	131.511	90.7465	15.2617	2019-04-19
118	ATR-42	A-AABABAAA	27.2873	35.6812	110.722	183.555	116.867	16.7965	2019-04-19
119	ATR-44	A-AAABBAAA	20.6497	27.4204	93.9579	174.619	133.209	20.1041	2019-04-19
120	ATR-44	A-AAABBAAA	50.0355	59.691	198.75	351.853	250.428	31.2106	2019-04-19
121	ATR-60	A-ATABAAAA	9.36782	13.8665	49.2572	126.908	118.222	23.2664	2019-04-19
122	ATR-60	A-ATABAAAA	37.9277	56.853	181.501	344.58	236.627	37.7402	2019-04-19
123	MA-ACR (Parent A)	A-AAAAAAAA	4.62027	8.18403	27.7374	75.9006	68.9949	15.5169	2019-04-19
124	MA-ACR (Parent A)	A-AAAAAAAA	9.49138	15.3015	51.4438	129.091	104.196	18.6338	2019-04-19
125	ATR-40	A-BTBBBABB	0.41967	0.0839832	1.82921	6.48081	10.4244	4.28589	2019-04-05
126	ATR-40	A-BTBBBABB	0.293478	6.27e-06	1.08396	4.17445	7.67447	3.32776	2019-04-05
127	ATR-41	A-ATAAAAAB	0.434518	1.73e-05	0.674755	2.48191	4.82746	2.37462	2019-04-05
128	ATR-41	A-ATAAAAAB	0.279039	0	0.592248	1.93602	3.66163	1.73869	2019-04-05
129	ATR-45	A-AAABAAAB	2.79518	4.306	23.4876	66.2623	70.7254	16.2455	2019-04-05
130	ATR-45	A-AAABAAAB	1.3089	1.61561	10.6665	35.639	45.5082	12.0058	2019-04-05
131	ATR-53	A-ABBBBTBB	0.403775	0.00176851	0.945805	3.41061	6.54622	3.34508	2019-04-05
132	ATR-53	A-ABBBBTBB	0.396848	0.00876861	1.22214	5.0693	9.16836	3.82697	2019-04-05
133	ATR-59	A-BBBBBAAB	0.606544	0.130399	2.53446	8.35692	15.6971	7.79315	2019-04-05
134	MA-ACR (Parent A)	A-AAAAAAAA	24.1778	38.2683	135.012	270.865	180.278	28.3939	2019-04-05
135	MA-ACR (Parent A)	A-AAAAAAAA	57.4914	75.1751	257.058	412.277	227.963	34.0067	2019-04-05
136	Parent B (Fusion A-B)	A-BBBBBBBB	0.31551	0.0140587	1.18516	4.42763	8.42713	3.3539	2019-04-05
137	Parent B (Fusion A-B)	A-BBBBBBBB	0.45245	0.0986436	2.20416	9.15938	15.6083	4.94089	2019-04-05
138	ATR-45	A-AAABAAAB	7.56192	10.3436	42.468	106.034	93.5163	19.9618	2019-05-03
139	ATR-45	A-AAABAAAB	0.811476	2.12159	13.2617	45.3226	49.6495	13.1649	2019-05-03
140	ATR-81	A-ATBTBAAB	1.12e-05	0.00021632	0.125875	0.139332	0.415838	0.615675	2019-05-03
141	ATR-81	A-ATBTBAAB	0.163307	0.303154	0.333527	0.286268	0.329636	0.485535	2019-05-03
142	ATR-83	A-ATBBAAAB	0.130581	0.14994	3.20396	12.0329	17.5568	6.92362	2019-05-03
143	ATR-83	A-ATBBAAAB	0.928109	1.3274	5.17435	16.7047	20.3845	7.24872	2019-05-03
144	ATR-84	A-AABBBAAB	0.689899	1.12776	8.68646	28.5328	32.4549	8.3548	2019-05-03
145	MA-ACR (Parent A)	A-AAAAAAAA	60.2506	69.1958	205.971	327.746	176.857	28.2104	2019-05-03
RL08ara	Final_Label	Block_seq	C6	C8	C10	C12	C14	C16	Sum C6-C16	OD (10 fold diluted)	Expression (ug/mL)	Date
0	ATR-23	A-ATBBBAAT	0.0031814	0.289746	0.083393	0.00731679	0.129956	3.10978	3.62338	0.94	Not measured	2018-11-10
1	ATR-23	A-ATBBBAAT	0.012752	0.328272	0.120304	0.0127061	0.204543	3.48149	4.16007	0.9	Not measured	2018-11-10
2	ATR-23	A-ATBBBAAT	0.0436752	0.323899	0.111672	0.0173237	0.0495735	3.12595	3.67209	1.09	Not measured	2018-11-10
3	Empty Vector		0.020582	0.280775	0.106812	0.0175693	0.000328366	0.842768	1.26883	0.82	Not measured	2018-11-10
4	Empty Vector		0.000216214	0.280531	0.053118	0.00160709	0.00892376	0.764943	1.10934	0.87	Not measured	2018-11-10
5	Empty Vector		0.0143001	0.273344	0.10173	0.01114	0.002835	0.913072	1.31642	0.91	Not measured	2018-11-10
6	MA-ACR (Parent A)	A-AAAAAAAA	0.0621332	0.324174	0.143104	0.021797	1.36912	9.47397	11.3943	0.84	Not measured	2018-11-10
7	MA-ACR (Parent A)	A-AAAAAAAA	0.0170923	0.314583	0.140028	0.0306107	1.48083	9.02319	11.0063	0.86	Not measured	2018-11-10
8	MA-ACR (Parent A)	A-AAAAAAAA	0.00651608	0.419915	0.0670956	0.00181226	1.39213	8.90313	10.7906	0.84	Not measured	2018-11-10
9	Parent B (Fusion A-B)	A-BBBBBBBB	0.059259	0.349359	0.151026	0.0689136	4.0285	29.6679	34.3249	1.29	Not measured	2018-11-10
10	Parent B (Fusion A-B)	A-BBBBBBBB	0.0477956	0.386738	0.122827	0.0652875	4.82616	36.5885	42.0373	1.34	Not measured	2018-11-10
11	Parent B (Fusion A-B)	A-BBBBBBBB	0.0541339	0.407268	0.16187	0.105406	5.42364	37.4958	43.6481	1.28	Not measured	2018-11-10
12	Parent T (Fusion A-T)	A-TTTTTTTT	0.0179945	0.307576	0.0685078	0.00275707	0.278713	6.01035	6.6859	1.66	Not measured	2018-11-10
13	Parent T (Fusion A-T)	A-TTTTTTTT	0.00528508	0.278565	0.105303	0.00407419	0.48186	8.277	9.15209	1.55	Not measured	2018-11-10
14	Parent T (Fusion A-T)	A-TTTTTTTT	0.0384239	0.368389	0.124839	0.000629689	0.511856	8.14573	9.18986	1.4	Not measured	2018-11-10
15	ATR-01	A-ATAATTBB	0.00475212	0.135521	0.200674	0.121253	0.519595	0.25827	1.24007	1.02	Not measured	2018-11-15
16	ATR-02	A-TATTTTAB	0.0151981	0.130365	0.165979	0.0999762	0.397758	3.03178e-05	0.809306	1.19	Not measured	2018-11-15
17	ATR-03	A-TTTTBTBA	0.00214639	0.190721	0.242049	0.142327	0.355233	0	0.932477	1.06	Not measured	2018-11-15
18	ATR-04	A-ATTBAATB	0.0057821	0.147189	0.149259	0.0715052	0.221291	2.54593e-05	0.595051	0.96	Not measured	2018-11-15
19	ATR-05	A-ABTATTTA	0.0183986	0.232916	0.177244	0.142237	0.346404	3.43093e-05	0.917234	1.06	Not measured	2018-11-15
20	ATR-06	A-TAATBTTB	0.0178889	0.179766	0.17529	0.07449	0.418366	6.13679e-05	0.865862	0.96	Not measured	2018-11-15
21	ATR-07	A-AATAATBT	0.0648598	0.205436	0.169239	0.0642149	0.254139	2.81201e-05	0.757916	0.98	Not measured	2018-11-15
22	ATR-08	A-ATTABTAT	0.0201624	0.225566	0.179571	0.0887287	0.275318	5.35698e-05	0.789399	1.36	Not measured	2018-11-15
23	ATR-09	A-TBATATAB	0.0410486	0.216942	0.150599	0.0650845	0.430122	0.0686094	0.972405	0.93	Not measured	2018-11-15
24	ATR-10	A-TTBAATTA	0.000860344	0.138066	0.21961	0.0941117	0.949532	1.3374	2.73959	1.05	Not measured	2018-11-15
25	ATR-11	A-ATBTATTA	0.000109081	0.136315	0.143897	0.0563159	0.38116	0	0.717797	0.76	Not measured	2018-11-15
26	ATR-12	A-BAABTTAA	0.00674506	0.238091	0.216333	0.0774984	0.368817	2.84411e-05	0.907512	1.13	Not measured	2018-11-15
27	ATR-13	A-BTTAAATB	0.0320342	0.157332	0.180613	0.115658	0.311019	0.000121006	0.796778	0.88	Not measured	2018-11-15
28	ATR-14	A-TBBTTABT	3.62197e-05	0.309947	0.202719	0.0885897	0.443039	5.16269e-05	1.04438	1.36	Not measured	2018-11-15
29	ATR-15	A-TBABATTT	0.000892939	0.182402	0.152024	0.0987037	0.269714	0	0.703737	0.96	Not measured	2018-11-15
30	ATR-16	A-BBATBATT	0.000890262	0.127415	0.167523	0.0807222	0.314081	8.95614e-05	0.690722	1.16	Not measured	2018-11-15
31	ATR-17	A-BBTTATBA	0.0164048	0.193907	0.159179	0.0448894	0.308508	5.49304e-05	0.722943	1.36	Not measured	2018-11-15
32	ATR-18	A-TTABTABA	0.00739395	0.204562	0.281216	0.121593	0.656238	0.807946	2.07895	1	Not measured	2018-11-15
33	ATR-19	A-TBTABAAA	0.0198919	0.207998	0.178592	0.123745	0.297457	0.000144735	0.827829	0.9	Not measured	2018-11-15
34	ATR-20	A-BTBATTAT	0.0149986	0.252756	0.242295	0.109178	0.622502	1.12551	2.36724	1.01	Not measured	2018-11-15
35	ATR-21	A-AABTTAAT	0.000959636	0.166766	0.208769	0.0772897	0.309577	0.00832109	0.771682	1.06	Not measured	2018-11-15
36	ATR-22	A-BABBTATA	0.010415	0.218701	0.192169	0.129315	0.418353	0	0.968952	1.12	Not measured	2018-11-15
37	ATR-24	A-TABATABT	0.000291573	0.176604	0.222284	0.075599	0.3418	6.68267e-05	0.816646	1.07	Not measured	2018-11-15
38	ATR-25	A-BTBTTAAB	0.00261008	0.197832	0.214243	0.0873312	0.95223	2.44699	3.90124	0.98	Not measured	2018-11-15
39	MA-ACR (Parent A)	A-AAAAAAAA	0.00316212	0.177777	0.202436	0.133002	1.73373	5.89085	8.14096	0.89	Not measured	2018-11-15
40	ATR-26	A-TAAABTBB	0.00193381	0.192315	0.153283	0.107768	0.384618	2.11627	2.95618	0.994	Not measured	2018-12-14
41	ATR-26	A-TAAABTBB	0.0050916	0.167971	0.167732	0.178662	0.42182	2.67938	3.62066	0.994	Not measured	2018-12-14
42	ATR-26	A-TAAABTBB	0.0156542	0.165421	0.136113	0.157874	0.675297	2.99533	4.14569	0.994	Not measured	2018-12-14
43	ATR-27	A-TTBTTTAA	0.00959447	0.188968	0.211397	0.152242	0.288025	2.07652	2.92675	1.18	Not measured	2018-12-14
44	ATR-27	A-TTBTTTAA	0.0252422	0.282348	0.236045	0.18785	0.746171	3.96004	5.4377	1.18	Not measured	2018-12-14
45	ATR-27	A-TTBTTTAA	0.0165801	0.286546	0.210329	0.208622	0.497132	2.96764	4.18685	1.18	Not measured	2018-12-14
46	ATR-28	A-TBAAATAA	0.0259097	0.253197	0.16221	0.193271	0.113824	1.7543	2.50271	0.915	Not measured	2018-12-14
47	ATR-28	A-TBAAATAA	0.0343225	0.251798	0.154734	0.145152	0.252123	1.9575	2.79563	0.915	Not measured	2018-12-14
48	ATR-28	A-TBAAATAA	0.0277259	0.242941	0.189064	0.215655	0.247708	1.80231	2.72541	0.915	Not measured	2018-12-14
49	ATR-29	A-TBTTATTB	0.0184203	0.223089	0.148697	0.114865	0.00882131	0.106368	0.620261	1.205	Not measured	2018-12-14
50	ATR-29	A-TBTTATTB	0.00143249	0.147925	0.156562	0.142734	0.016524	0.0207197	0.485897	1.205	Not measured	2018-12-14
51	ATR-29	A-TBTTATTB	0.00632937	0.152149	0.104394	0.155766	0.0327345	0.0232725	0.474644	1.205	Not measured	2018-12-14
52	ATR-30	A-TAATAATA	0.00222754	0.157676	0.106518	0.166244	0.00565999	0.0441926	0.482518	1.065	Not measured	2018-12-14
53	ATR-30	A-TAATAATA	0.0269114	0.235936	0.121768	0.136958	0.0091151	0.102213	0.632901	1.065	Not measured	2018-12-14
54	ATR-30	A-TAATAATA	0.0115455	0.206149	0.148264	0.131655	0.0410154	0.0501925	0.58882	1.065	Not measured	2018-12-14
55	ATR-31	A-TBTTTATB	0.00377643	0.14653	0.112172	0.0779383	0.0128622	0.0764839	0.429762	1.346	Not measured	2018-12-14
56	ATR-31	A-TBTTTATB	0.024965	0.231263	0.149303	0.200976	0.00680101	0.189776	0.803085	1.346	Not measured	2018-12-14
57	ATR-31	A-TBTTTATB	0.0144214	0.211777	0.142541	0.0906199	0.0203615	0.116867	0.596588	1.346	Not measured	2018-12-14
58	ATR-32	A-TBTATATA	0.0270215	0.243689	0.189795	0.146386	0.0137596	0.000332389	0.620983	1.011	Not measured	2018-12-14
59	ATR-32	A-TBTATATA	0.0206229	0.344359	0.16048	0.267548	0.0106538	0.129033	0.932697	1.011	Not measured	2018-12-14
60	ATR-32	A-TBTATATA	0.0276254	0.209616	0.169621	0.0893367	0.0223293	0.0584447	0.576973	1.011	Not measured	2018-12-14
61	ATR-01	A-ATAATTBB	0.0680071	0.25708	0.269452	0.0596387	0.667708	0.477953	1.79984	1.107	Not measured	2018-12-20
62	ATR-01	A-ATAATTBB	0.0595114	0.231108	0.2278	0.0706365	0.622996	0.334046	1.5461	0.999	Not measured	2018-12-20
63	ATR-10	A-TTBAATTA	0.0840165	0.258921	0.261062	0.0805529	1.16508	0.952615	2.80225	1.086	Not measured	2018-12-20
64	ATR-10	A-TTBAATTA	0.0356111	0.239078	0.295629	0.0596599	1.00636	1.21306	2.8494	0.956	Not measured	2018-12-20
65	ATR-18	A-TTABTABA	0.0386627	0.210333	0.258392	0.0581652	0.776058	0.790388	2.132	1.135	Not measured	2018-12-20
66	ATR-18	A-TTABTABA	0.0928073	0.250782	0.256443	0.0601602	0.75973	1.06344	2.48336	1.187	Not measured	2018-12-20
67	ATR-20	A-BTBATTAT	0.0601989	0.222117	0.247368	0.0629221	0.7274	1.21422	2.53423	1.225	Not measured	2018-12-20
68	ATR-20	A-BTBATTAT	0.0904984	0.288848	0.309255	0.0481967	0.748231	1.3599	2.84493	1.343	Not measured	2018-12-20
69	ATR-25	A-BTBTTAAB	0.0532206	0.452314	0.343315	0.0607376	1.18786	3.6138	5.71124	1.358	Not measured	2018-12-20
70	ATR-25	A-BTBTTAAB	0.141751	0.315212	0.313227	0.051285	1.01709	3.44472	5.28328	1.193	Not measured	2018-12-20
71	MB-ACR	B-BBBBBBBB	0.088688	0.313227	0.279669	0.101841	3.86267	16.9298	21.5759	1.328	Not measured	2018-12-20
72	MB-ACR	B-BBBBBBBB	0.0527699	0.235083	0.274823	0.108147	3.81655	19.452	23.9394	1.861	Not measured	2018-12-20
73	MB-ACR	B-BBBBBBBB	0.0713996	0.229299	0.26736	0.0899969	3.75118	17.9913	22.4005	1.434	Not measured	2018-12-20
74	MT-ACR	T-tTTTTTT	0.0447172	1.00129	0.323292	0.0533097	1.23608	2.9115	5.57019	1.273	Not measured	2018-12-20
75	MT-ACR	T-tTTTTTT	0.157402	0.265056	0.247875	0.0401881	1.08893	3.19018	4.98963	1.36	Not measured	2018-12-20
76	MT-ACR	T-tTTTTTT	0.0345648	0.199367	0.190094	0.051342	0.709357	1.96474	3.14946	1.231	Not measured	2018-12-20
77	ATR-33	A-BTTAATBA								0.532	Not measured	2018-12-29
78	ATR-33	A-BTTAATBA	0.00259238	0.12557	0.324098	3.71019e-06	0.339924	0.00272515	0.794913	0.528	Not measured	2018-12-29
79	ATR-33	A-BTTAATBA	0.0578952	0.150233	0.396244	0	0.463455	0	1.06783	0.548	Not measured	2018-12-29
80	ATR-34	A-BTATBTTA	0.0152987	0.134999	0.337319	1.05098e-05	0.9817	2.63984	4.10917	0.576	Not measured	2018-12-29
81	ATR-34	A-BTATBTTA	0.0323329	0.138687	0.414329	3.78399e-06	0.926609	2.55847	4.07043	0.564	Not measured	2018-12-29
82	ATR-34	A-BTATBTTA	0.0515789	0.169528	0.405299	8.95173e-06	0.921628	2.38743	3.93548	0.532	Not measured	2018-12-29
83	ATR-35	A-ABBATABA								0.551	Not measured	2018-12-29
84	ATR-35	A-ABBATABA	0.016285	0.120828	0.306884	3.43687e-06	0.303781	0.00713805	0.75492	0.554	Not measured	2018-12-29
85	ATR-35	A-ABBATABA	0.0157098	0.145778	0.389087	1.2434e-05	0.368164	0.00147019	0.920221	0.592	Not measured	2018-12-29
86	ATR-36	A-AABBTTBA	0.0303584	0.156989	0.381443	4.24147e-06	0.449193	0.00133937	1.01933	0.608	Not measured	2018-12-29
87	ATR-36	A-AABBTTBA	0.0168612	0.167492	0.363234	4.71776e-06	0.379228	1.86468e-05	0.926838	0.601	Not measured	2018-12-29
88	ATR-36	A-AABBTTBA								0.597	Not measured	2018-12-29
89	ATR-37	A-BABTTTBA	0.0101048	0.102975	0.367757	7.48679e-06	0.498791	0.0672868	1.04692	0.558	Not measured	2018-12-29
90	ATR-37	A-BABTTTBA	0.0159909	0.144517	0.42566	0	0.60949	0.0137123	1.20937	0.52	Not measured	2018-12-29
91	ATR-37	A-BABTTTBA	0.0382607	0.256829	0.428706	1.3305e-05	0.56871	0.179869	1.47239	0.469	Not measured	2018-12-29
92	ATR-38	A-AABTTTBA	0.0250132	0.203876	0.403417	4.05284e-06	0.512643	0.122941	1.26789	0.467	Not measured	2018-12-29
93	ATR-38	A-AABTTTBA	0.0202384	0.167621	0.382097	0	0.498506	0.221329	1.28979	0.545	Not measured	2018-12-29
94	ATR-38	A-AABTTTBA	0.0250509	0.119106	0.353549	1.05966e-05	0.385445	0.152711	1.03587	0.611	Not measured	2018-12-29
95	ATR-39	A-AABATABA	0.0471399	0.227428	0.391008	1.51104e-05	0.53212	5.21025e-05	1.19776	0.474	Not measured	2018-12-29
96	ATR-39	A-AABATABA	0.0197552	0.145787	0.32385	0	0.406895	0.00873049	0.905019	0.556	Not measured	2018-12-29
97	ATR-39	A-AABATABA	0.0237566	0.11332	0.327237	3.47282e-06	0.359911	0.000434736	0.824663	0.607	Not measured	2018-12-29
98	ATR-40	A-BTBBBABB	0.0160506	0.139723	0.124688	0.0173618	2.48309	21.013	23.794	1.223	Not measured	2019-01-24
99	ATR-40	A-BTBBBABB	6.98286e-06	0.0746033	0.116498	0.00296009	2.37498	18.4726	21.0417	1.332	Not measured	2019-01-24
100	ATR-40	A-BTBBBABB	0.00321357	0.066615	0.0702553	0.00448542	1.73542	16.9876	18.8676	1.409	Not measured	2019-01-24
101	ATR-41	A-ATAAAAAB	0.00499465	0.130828	0.126319	0.00870065	2.34268	21.0852	23.6987	1.155	Not measured	2019-01-24
102	ATR-41	A-ATAAAAAB	0.00469031	0.0802602	0.0933619	0.0508059	3.01602	18.4965	21.7416	0.999	Not measured	2019-01-24
103	ATR-41	A-ATAAAAAB	0.0433425	0.160619	0.142389	0.0406707	3.87804	30.5954	34.8604	1.44	Not measured	2019-01-24
104	ATR-42	A-AABABAAA	1.90689e-05	0.0814177	0.117584	6.52289e-06	0.830344	10.7097	11.739	1.186	Not measured	2019-01-24
105	ATR-42	A-AABABAAA	0.000224852	0.0808534	0.0997533	0.00219609	0.628609	9.93129	10.7429	1.231	Not measured	2019-01-24
106	ATR-42	A-AABABAAA	0.020483	0.151312	0.165601	0.000936341	0.959876	12.205	13.5032	1.513	Not measured	2019-01-24
107	ATR-43	A-TTBTBTTT	1.10995e-05	0.0755287	0.0793561	0.00572584	0.0843732	2.55523	2.80023	1.079	Not measured	2019-01-24
108	ATR-43	A-TTBTBTTT	0.00444174	0.102287	0.0990786	0.00877228	0.0969338	2.92001	3.23153	1.206	Not measured	2019-01-24
109	ATR-43	A-TTBTBTTT	0.00261172	0.0485119	0.0774275	0.00605811	0.106637	2.54224	2.78349	1.03	Not measured	2019-01-24
110	ATR-44	A-AAABBAAA	4.85825e-06	0.0394629	0.081259	0.000377794	1.19708	11.9124	13.2306	1.097	Not measured	2019-01-24
111	ATR-44	A-AAABBAAA	0.00208	0.101642	0.142721	0	0.723731	10.8273	11.7974	1.267	Not measured	2019-01-24
112	Empty Vector		0.00132763	0.108597	0.0674519	0	0.0140718	1.46041	1.65186	0.893	Not measured	2019-01-24
113	MA-ACR (Parent A)	A-AAAAAAAA	0.000657863	0.099278	0.1162	0.0142657	1.48817	11.6133	13.3319	1.176	Not measured	2019-01-24
114	ATR-45	A-AAABAAAB	0.174258	0.0232193	0.107344	0.33104	3.24377	35.1971	39.0767	1.452	Not measured	2019-02-08
115	ATR-45	A-AAABAAAB	0.0149297	0.15407	0.10648	0.339158	2.71583	29.0727	32.4032	1.167	Not measured	2019-02-08
116	ATR-45	A-AAABAAAB	0.421839	3.77032e-06	0.00196718	0.277978	2.31313	23.3755	26.3904	1.301	Not measured	2019-02-08
117	ATR-46	A-AABAAAAB	0.579881	6.40795e-07	0.0183479	0.309882	2.55805	15.5207	18.9869	1.026	Not measured	2019-02-08
118	ATR-46	A-AABAAAAB	0.332761	2.68267e-06	0.00602285	0.222211	2.4316	17.7685	20.7611	1.001	Not measured	2019-02-08
119	ATR-46	A-AABAAAAB	0.264902	5.18467e-06	0.0187824	0.25144	2.20748	14.2081	16.9507	0.966	Not measured	2019-02-08
120	ATR-47	A-BBBTBABB	0.385115	0	0.0113295	0.211427	0.936849	5.69807	7.24279	0.953	Not measured	2019-02-08
121	ATR-47	A-BBBTBABB	0.626825	0	0.00650197	0.320527	1.1044	6.75842	8.81668	1.028	Not measured	2019-02-08
122	ATR-47	A-BBBTBABB	0.503413	7.77653e-06	0.0193221	0.183492	0.977753	6.56133	8.24532	1.189	Not measured	2019-02-08
123	ATR-48	A-BAAAAAAB	0.519106	2.15308e-06	0.0155267	0.2532	2.20923	12.7814	15.7785	0.961	Not measured	2019-02-08
124	ATR-48	A-BAAAAAAB	0.608195	5.82145e-07	0.0326847	0.372273	2.22268	14.6329	17.8687	0.922	Not measured	2019-02-08
125	ATR-48	A-BAAAAAAB	0.181614	7.38949e-06	0.00042663	0.26159	1.89894	11.4811	13.8237	0.918	Not measured	2019-02-08
126	MA-ACR (Parent A)	A-AAAAAAAA	0.737289	1.1786e-06	0.0496264	0.334857	1.71281	11.3068	14.1414	0.939	Not measured	2019-02-08
127	ATR-49	A-ABAAAAAT	0.838298	2.05176e-06	0.0852539	0.00811145	0.343933	2.41014	3.68574	1.003	Not measured	2019-03-09
128	ATR-49	A-ABAAAAAT	0.879044	5.10936e-06	0.0902649	0.00811976	0.22401	2.28027	3.48172	1.006	Not measured	2019-03-09
129	ATR-50	A-BBBBBATB	0.737507	9.42061e-07	0.0646637	0.00961292	0.0330918	0.502346	1.34722	1.132	Not measured	2019-03-09
130	ATR-50	A-BBBBBATB	0.868023	4.29943e-06	0.0720914	0.0269787	0.0144095	0.470329	1.45184	1.063	Not measured	2019-03-09
131	ATR-51	A-BBBBBTAB	0.547985	1.72516e-06	0.100855	0.014257	1.55145	15.3694	17.5839	1.36	Not measured	2019-03-09
132	ATR-51	A-BBBBBTAB	0.814504	0	0.119484	0.0465185	1.92497	18.6397	21.5452	1.387	Not measured	2019-03-09
133	ATR-52	A-ABBAAAAA	0.760986	0	0.100293	0.00427142	1.42566	11.7387	14.0299	1.124	Not measured	2019-03-09
134	ATR-52	A-ABBAAAAA	0.827262	0	0.107553	0.00385238	1.16399	7.26141	9.36407	0.962	Not measured	2019-03-09
135	ATR-53	A-ABBBBTBB	0.848148	0	0.10669	0.0402894	1.94048	17.4161	20.3517	1.429	Not measured	2019-03-09
136	ATR-53	A-ABBBBTBB	0.864027	5.35686e-06	0.123522	0.0262871	2.21704	18.9011	22.132	1.356	Not measured	2019-03-09
137	ATR-54	A-AABAAAAT	0.611303	1.53165e-06	0.0955455	0.00711367	0.337645	3.20636	4.25797	1.005	Not measured	2019-03-09
138	ATR-54	A-AABAAAAT	0.701891	1.76024e-06	0.0963268	0.0357706	0.31011	3.31214	4.45624	1.036	Not measured	2019-03-09
139	ATR-55	A-BBBBBTTB	0.799907	3.55674e-06	0.0680069	0.00336568	0.0768722	0.478975	1.42713	1.253	Not measured	2019-03-09
140	ATR-55	A-BBBBBTTB	0.727718	0	0.0861459	0.0144757	0.0448549	0.284568	1.15776	1.188	Not measured	2019-03-09
141	ATR-56	A-ATBAAAAA	0.945873	1.46565e-06	0.120103	0.106149	2.39006	13.0567	16.6189	0.952	Not measured	2019-03-09
142	ATR-56	A-ATBAAAAA	0.362885	0	0.0814429	0.0409567	1.79162	8.837	11.1139	1.083	Not measured	2019-03-09
143	ATR-57	A-BBBABTBB	0.528539	1.18879e-06	0.0665494	0.00916004	1.22363	7.26031	9.08818	1.076	Not measured	2019-03-09
144	ATR-57	A-BBBABTBB	0.903223	0	0.0935367	0.025534	1.28948	7.63649	9.94827	1.039	Not measured	2019-03-09
145	MA-ACR (Parent A)	A-AAAAAAAA	0.723135	1.4276e-06	0.102024	0.026204	1.58817	8.55019	10.9897	0.875	Not measured	2019-03-09
146	ATR-58	A-AAAABATA	0.0285459	0	0.0374327	0.0768381	0.180595	0.386702	0.710113	0.898	Not measured	2019-03-21
147	ATR-58	A-AAAABATA	0.203865	8.78229e-06	0.0390972	0.0909793	0.125653	0.423845	0.883448	0.936	Not measured	2019-03-21
148	ATR-58	A-AAAABATA	0.132151	0	0.0408026	0.127155	0.102517	0.345016	0.747642	0.967	Not measured	2019-03-21
149	ATR-59	A-BBBBBAAB	0.313582	8.63637e-06	0.0765797	0.226128	4.58467	42.6346	47.8356	1.443	Not measured	2019-03-21
150	ATR-59	A-BBBBBAAB	0.217444	1.55055e-05	0.0498488	0.240323	4.87382	44.0909	49.4724	1.481	Not measured	2019-03-21
151	ATR-60	A-ATABAAAA	0.259487	4.92894e-06	0.0560635	0.123619	1.49054	15.6064	17.5361	1.234	Not measured	2019-03-21
152	ATR-61	A-AABBAAAA	0.168886	8.40159e-06	0.0653413	0.133069	0.760347	8.15461	9.28226	1.459	Not measured	2019-03-21
153	ATR-61	A-AABBAAAA	0.133931	9.75951e-06	0.0452863	0.101435	0.920569	10.5647	11.7659	1.47	Not measured	2019-03-21
154	ATR-61	A-AABBAAAA	0.239884	1.49574e-05	0.0436244	0.151623	1.09938	12.0129	13.5475	1.323	Not measured	2019-03-21
155	ATR-59	A-BBBBBAAB	0.562141	0	0.0698112	0.114963	4.71778	43.5632	49.0279	1.365	Not measured	2019-03-26
156	ATR-59	A-BBBBBAAB	0.606019	2.43373e-06	0.0903837	0.131129	4.22283	44.9253	49.9757	1.359	Not measured	2019-03-26
157	ATR-60	A-ATABAAAA	0.734392	0	0.0890639	0.0458742	1.51643	17.1766	19.5623	1.327	Not measured	2019-03-26
158	ATR-62	A-BABBBABB	0.692674	2.4582e-06	0.0777952	0.12897	3.51043	29.1221	33.532	1.419	Not measured	2019-03-26
159	ATR-62	A-BABBBABB	0.751434	2.04349e-06	0.102326	0.121679	4.40153	35.1354	40.5124	1.438	Not measured	2019-03-26
160	ATR-63	A-ABBBBABB	0.650891	1.42925e-06	0.0624902	0.131847	4.26575	34.7334	39.8444	1.421	Not measured	2019-03-26
162	ATR-65	A-ABAAAAAB	0.668546	5.82969e-06	0.101456	0.112096	1.88916	12.3868	15.1581	0.971	Not measured	2019-03-26
163	ATR-65	A-ABAAAAAB	0.396248	2.57763e-06	0.0648657	0.0843519	1.76424	10.5083	12.818	0.992	Not measured	2019-03-26
164	ATR-66	A-BTBBBTBB	0.57541	4.00667e-06	0.0763319	0.0781399	1.98116	15.5786	18.2897	1.201	Not measured	2019-03-26
165	ATR-66	A-BTBBBTBB	0.536823	5.08696e-06	0.0697876	0.0831804	2.20692	16.4457	19.3424	1.268	Not measured	2019-03-26
166	ATR-67	A-BBBABABB	0.334387	4.19667e-06	0.0414374	0.0172655	0.671945	2.59324	3.65828	1.046	Not measured	2019-03-26
167	ATR-67	A-BBBABABB	0.317867	5.88395e-06	0.047117	0.0533586	1.87292	9.00923	11.3005	1.16	Not measured	2019-03-26
168	Parent B (Fusion A-B)	A-BBBBBBBB	0.539642	2.64004e-06	0.0717042	0.12074	3.66605	29.5973	33.9954	1.327	Not measured	2019-03-26
169	Parent B (Fusion A-B)	A-BBBBBBBB	0.604509	1.99708e-06	0.0755411	0.139364	5.20396	35.581	41.6043	1.336	Not measured	2019-03-26
170	ATR-63	A-ABBBBABB	0.231069	3.93766e-06	0.021889	0.432071	4.10145	27.3713	32.1578	1.266	Not measured	2019-04-05
171	ATR-63	A-ABBBBABB	0.435008	0	0.0270875	0.42514	5.60811	30.7355	37.2308	1.458	Not measured	2019-04-05
172	ATR-64	A-AAAABAAB	0.483844	0	0.0208498	0.320272	2.14654	9.8135	12.785	0.941	Not measured	2019-04-05
173	ATR-64	A-AAAABAAB	0.471631	7.42154e-06	0.0318187	0.343613	2.49647	10.3492	13.6927	1.019	Not measured	2019-04-05
174	ATR-68	A-BTBBBATB	0.361271	1.45838e-05	0.0409554	0.259736	1.05587	5.75318	7.47103	1.554	Not measured	2019-04-05
175	ATR-68	A-BTBBBATB	0.477677	9.37655e-06	0.0129058	0.285387	1.07257	6.12796	7.97651	1.531	Not measured	2019-04-05
176	ATR-69	A-BTBBBAAB	0.512601	0	0.0323394	0.464721	6.90693	53.238	61.1546	1.456	Not measured	2019-04-05
177	ATR-69	A-BTBBBAAB	0.523742	0	0.0394226	0.412963	6.31202	46.0501	53.3383	1.411	Not measured	2019-04-05
178	ATR-70	A-BBBBAAAB	0.471738	9.50412e-06	0.0412313	0.353411	4.63359	35.8989	41.3989	1.58	Not measured	2019-04-05
179	ATR-70	A-BBBBAAAB	0.210955	4.58444e-06	0.0294567	0.40067	3.62239	31.4935	35.757	1.456	Not measured	2019-04-05
180	ATR-71	A-ABBBBAAB	0.445001	0	0.049698	0.446682	6.35042	45.3316	52.6234	1.454	Not measured	2019-04-05
181	ATR-71	A-ABBBBAAB	0.470624	9.10515e-06	0.0253284	0.442621	5.02505	40.9288	46.8925	1.583	Not measured	2019-04-05
182	ATR-72	A-BABBBAAB	0.401431	7.44431e-06	0.0157547	0.459357	3.19462	25.5781	29.6492	1.274	Not measured	2019-04-05
183	ATR-72	A-BABBBAAB	0.317558	0	0.0195694	0.468538	3.97211	33.2982	38.076	1.518	Not measured	2019-04-05
184	ATR-73	A-BBABBATB	0.150919	0	0.0350439	0.176919	0.591979	1.61456	2.56942	1.134	Not measured	2019-04-05
185	ATR-73	A-BBABBATB	0.446059	3.99746e-06	0.0282961	0.267298	0.627058	1.72883	3.09754	0.989	Not measured	2019-04-05
186	ATR-74	A-ATBBBABB	0.328083	8.72202e-06	0.0191169	0.417587	2.32935	14.5656	17.6597	1.222	Not measured	2019-04-05
187	ATR-74	A-ATBBBABB	0.502166	4.24401e-06	0.0513349	0.317722	2.54762	16.5404	19.9593	1.417	Not measured	2019-04-05
188	MA-ACR (Parent A)	A-AAAAAAAA	0.288814	0	0.0515995	0.223346	1.74714	7.56722	9.87812	0.988	Not measured	2019-04-05
189	ATR-75	A-ABBBBATB	0.0270257	0.576942	0.0120949	0.0859749	0.269635	1.69197	2.66364	1.26	Not measured	2019-04-18
190	ATR-75	A-ABBBBATB	0.0358783	0.534261	0.0322149	0.0432704	0.265537	1.27604	2.1872	1.358	Not measured	2019-04-18
191	ATR-76	A-BABBBATB	0.0405486	0.394799	0.0593428	0.0484555	0.428547	3.3232	4.2949	1.295	Not measured	2019-04-18
192	ATR-76	A-BABBBATB	0.112252	0.550619	7.36273e-07	0.0250312	0.399013	3.187	4.27392	1.146	Not measured	2019-04-18
193	ATR-77	A-AABBBABB	0.047576	0.468912	0.0637858	0.153788	4.27505	30.5004	35.5095	1.318	Not measured	2019-04-18
194	ATR-77	A-AABBBABB	0.0263724	0.50368	0.0798223	0.165561	4.25276	30.5491	35.5773	1.315	Not measured	2019-04-18
195	ATR-78	A-ATBBATAB	0.0401448	0.982526	0.0495046	0.211848	4.44379	41.9966	47.7244	1.322	Not measured	2019-04-18
196	ATR-78	A-ATBBATAB	0.0272487	0.554487	0.0493343	0.192522	3.07325	29.6671	33.5639	1.255	Not measured	2019-04-18
197	ATR-79	A-BTABBAAB	0.0230969	0.647485	0.0620514	0.219984	6.26353	46.0006	53.2167	1.383	Not measured	2019-04-18
198	ATR-79	A-BTABBAAB	0.0196937	0.478887	0.0654614	0.226969	6.29665	47.5549	54.6426	1.397	Not measured	2019-04-18
199	ATR-80	A-BTBBAAAB	0.0306118	0.677102	0.0636244	0.26122	6.71643	54.1384	61.8874	1.386	Not measured	2019-04-18
200	ATR-81	A-ATBTBAAB	0.00162119	0.551413	0.0318611	0.0887902	2.13547	13.8715	16.6806	1.018	Not measured	2019-04-18
201	ATR-81	A-ATBTBAAB	0.00310755	0.731274	0.0503892	0.23182	6.11932	52.4014	59.5373	1.363	Not measured	2019-04-18
202	ATR-82	A-BTABAAAB	0.00781061	0.684398	0.0303517	0.216735	5.41089	50.3661	56.7163	1.369	Not measured	2019-04-18
203	ATR-82	A-BTABAAAB	0.0292218	0.386057	0.0728228	0.223005	5.9654	45.2817	51.9582	1.255	Not measured	2019-04-18
204	ATR-83	A-ATBBAAAB	0.0401332	1.36824	0.047214	0.263052	6.59864	56.4823	64.7996	1.278	Not measured	2019-04-18
205	ATR-83	A-ATBBAAAB	0.0166509	0.514776	0.0600127	0.218875	5.98927	52.3225	59.1221	1.282	Not measured	2019-04-18
206	ATR-84	A-AABBBAAB	0.0279325	0.490185	0.0689622	0.170942	4.14598	38.6657	43.5697	1.34	Not measured	2019-04-18
207	ATR-84	A-AABBBAAB	0.0389795	0.46752	0.0263758	0.126912	2.65046	25.9005	29.2108	1.332	Not measured	2019-04-18
208	MA-ACR (Parent A)	A-AAAAAAAA	0.0611705	0.723244	0.06444	0.0823744	1.71363	15.606	18.2508	1.201	Not measured	2019-04-18
209	ATR-69	A-BTBBBAAB	0.0349073	0.352277	0.26364	0.22684	7.63352	46.7647	55.2759	1.474	Not measured	2019-04-26
210	ATR-69	A-BTBBBAAB	0.0217591	0.272103	0.237838	0.144849	5.87209	40.0878	46.6365	1.293	Not measured	2019-04-26
211	ATR-80	A-BTBBAAAB	0.0338794	0.433295	0.320879	0.43988	8.452	53.3873	63.0673	1.384	Not measured	2019-04-26
212	ATR-80	A-BTBBAAAB	0.0491563	0.23435	0.237327	0.182605	6.37633	48.3251	55.4049	1.446	Not measured	2019-04-26
213	ATR-83	A-ATBBAAAB	0.0146052	0.201602	0.216748	0.172282	5.89553	46.3246	52.8253	1.242	Not measured	2019-04-26
214	ATR-83	A-ATBBAAAB	0.000999759	0.213669	0.231463	0.157959	7.15756	57.4962	65.2579	1.392	Not measured	2019-04-26
215	ATR-85	A-ATABBAAB	0.0610829	0.270607	0.222715	0.105444	5.69504	36.9654	43.3203	1.143	Not measured	2019-04-26
216	ATR-85	A-ATABBAAB	0.028216	1.49263	0.370327	0.417112	8.05929	43.1108	53.4784	1.19	Not measured	2019-04-26
217	ATR-86	A-ATBBBAAB	0.0202558	0.239731	0.208716	0.119011	6.28341	46.3912	53.2623	1.27	Not measured	2019-04-26
218	ATR-86	A-ATBBBAAB	0.0328612	0.259133	0.267336	0.143323	7.74974	50.3661	58.8185	1.31	Not measured	2019-04-26
219	MA-ACR (Parent A)	A-AAAAAAAA	0.0161721	0.257036	0.222751	0.0553173	2.17781	12.4177	15.1467	1.114	Not measured	2019-04-26
220	ATR-81	A-ATBTBAAB	0.0315547	1.09281e-05	0.133563	0.200315	1.39961	8.40466	10.1697	1.005	Not measured	2019-05-02
221	ATR-81	A-ATBTBAAB	0.118075	9.60763e-06	0.150438	0.213242	1.52781	9.01199	11.0216	0.984	Not measured	2019-05-02
222	ATR-87	A-ATABAAAB	0.0115204	8.7555e-06	0.202606	0.434699	4.69592	36.1133	41.458	1.475	Not measured	2019-05-02
223	ATR-87	A-ATABAAAB	0.113904	3.56683e-06	0.130668	0.326014	5.89218	51.4279	57.8907	1.493	Not measured	2019-05-02
224	ATR-88	A-ATBBBTAB	0.0310977	9.13076e-06	0.154327	0.209102	3.27746	27.3535	31.0255	1.639	Not measured	2019-05-02
225	ATR-88	A-ATBBBTAB	0.139836	7.87613e-06	0.195061	0.373616	3.68242	31.3573	35.7483	1.45	Not measured	2019-05-02
226	ATR-89	A-AABBAAAB	0.213971	7.78007e-06	0.206905	0.393259	4.46285	38.0662	43.3432	1.566	Not measured	2019-05-02
227	ATR-89	A-AABBAAAB	0.0857639	3.262e-06	0.162286	0.324742	3.51418	33.5269	37.6139	1.581	Not measured	2019-05-02
228	ATR-90	A-BTBAAAAB	0.152295	2.5997e-06	0.168756	0.356217	4.19465	30.7236	35.5955	1.417	Not measured	2019-05-02
229	ATR-90	A-BTBAAAAB	0.179229	1.04138e-05	0.141951	0.301258	4.62603	33.636	38.8845	1.266	Not measured	2019-05-02
230	MA-ACR (Parent A)	A-AAAAAAAA	0.011543	3.74129e-06	0.201692	0.23128	1.25843	7.1856	8.88855	0.937	Not measured	2019-05-02
231	MA-ACR (Parent A)	A-AAAAAAAA	0.12001	5.59855e-06	0.15884	0.257518	1.43773	8.40791	10.382	0.971	Not measured	2019-05-02
232	ATR-91	A-ATBABAAB	0.00701577	0	0.115347	0.0772571	1.69911	11.8983	13.7971	1.085	Not measured	2019-05-03
233	ATR-91	A-ATBABAAB	0.017286	8.59564e-06	0.110256	0.139526	1.9346	15.4671	17.6688	1.211	Not measured	2019-05-03
234	ATR-92	A-ABBBAAAB	0.00396595	1.20707e-05	0.123467	0.214392	3.15085	28.6326	32.1253	1.368	Not measured	2019-05-03
235	ATR-92	A-ABBBAAAB	0.0180969	0	0.125425	0.146201	4.18522	33.9622	38.4372	1.41	Not measured	2019-05-03
236	ATR-93	A-BTBBATAB	0.0138695	4.52213e-06	0.105608	0.228797	3.52968	30.6885	34.5665	1.248	Not measured	2019-05-03
237	MA-ACR (Parent A)	A-AAAAAAAA	0.0628827	8.87029e-06	0.130978	0.15339	1.37526	8.30337	10.0259	0.978	Not measured	2019-05-03
238	ATR-83	A-ATBBAAAB	0.0136482	0.000251885	0.190581	0.47347	7.88246	52.7411	61.3015	1.45	Not measured	2020-07-18
239	Empty Vector		0.0121942	0.00025983	0.182229	0.276303	1.09305	0.918417	2.48245	1.01	Not measured	2020-07-18
240	MA-ACR (Parent A)	A-AAAAAAAA	0.00217524	0.000218135	0.158395	0.228472	2.57676	9.13834	12.1044	1.24	Not measured	2020-07-18
241	ATR-83	A-ATBBAAAB	3.21124e-05	0.310757	0.205345	0.0773053	7.43873	51.279	59.3112	1.414	17.6875	2020-07-23
242	ATR-83	A-ATBBAAAB	1.25444e-05	0.297575	0.123654	0.121012	4.28348	37.6283	42.454	1.292	Not measured	2020-07-23
243	ATR-83	A-ATBBAAAB	0.000143326	0.311042	0.147001	0.128992	4.83647	36.4931	41.9167	1.009	Not measured	2020-07-23
244	Empty Vector		0.000413843	0.302733	0.155616	0.0490428	0.0653703	0.710807	1.28398	1.052	0	2020-07-23
245	Empty Vector		4.17295e-06	0.278069	0.139937	0.0832953	0.0552194	0.734941	1.29147	0.963	Not measured	2020-07-23
246	Empty Vector		0.000280277	0.309172	0.145626	0.0650383	0.0917443	1.57068	2.18254	1.067	Not measured	2020-07-23
247	MA-ACR (Parent A)	A-AAAAAAAA	2.74748e-05	0.272421	0.146773	0.0563122	0.871355	9.84307	11.19	1.564	Not measured	2020-07-23
248	MA-ACR (Parent A)	A-AAAAAAAA	3.84407e-06	0.310737	0.142589	0.0808186	0.733505	7.40594	8.6736	1.686	Not measured	2020-07-23
249	MA-ACR (Parent A)	A-AAAAAAAA	1.51598e-05	0.303911	0.129645	0.0804997	0.801712	7.40351	8.7193	1.588	Not measured	2020-07-23
250	Parent B (Fusion A-B)	A-BBBBBBBB	1.39557e-05	0.301155	0.136084	0.0417614	4.53323	31.95	36.9622	1.772	27.0959	2020-07-23
251	Parent B (Fusion A-B)	A-BBBBBBBB	4.14345e-06	0.295125	0.166872	0.0802521	4.81844	32.7467	38.1073	1.618	20.8339	2020-07-23
252	ATR-71	A-ABBBBAAB	0.0128368	0.355619	0.24007	0.00847451	5.50124	49.7148	55.833	1.638	10.204	2020-08-07
253	ATR-71	A-ABBBBAAB	0.00806829	0.283492	0.190216	0.0314094	2.83569	21.4445	24.7933	1.262	26.1294	2020-08-07
254	ATR-83	A-ATBBAAAB	0.000368083	0.304623	0.229066	0.0459155	5.73203	55.6624	61.9744	1.603	34.6393	2020-08-07
255	ATR-83	A-ATBBAAAB	0.0535688	0.345751	0.223926	0.0598561	5.87854	49.5364	56.0981	1.336	24.0491	2020-08-07
256	Empty Vector		0.0680104	0.342456	0.221587	0.00735943	0.232795	0.9465	1.81871	1.73	0	2020-08-07
257	MA-ACR (Parent A)	A-AAAAAAAA	0.00533155	0.302557	0.213263	0.0210211	1.13117	12.2308	13.9042	1.554	43.4933	2020-08-07
258	MA-ACR (Parent A)	A-AAAAAAAA	0.00931629	0.272901	0.228342	0.00662123	1.15845	12.5481	14.2237	1.612	40.4543	2020-08-07
259	Parent B (Fusion A-B)	A-BBBBBBBB	0.0483522	0.496333	0.338915	0.0154379	5.62514	36.3742	42.8984	1.603	43.7106	2020-08-07
260	Parent B (Fusion A-B)	A-BBBBBBBB	0.0178255	0.362491	0.239152	0.0371788	5.07948	38.7092	44.4453	1.742	18.487	2020-08-07
261	Parent T (Fusion A-T)	A-TTTTTTTT	0.00123151	0.278925	0.191331	0.0120358	0.67737	7.1603	8.32119	1.707	26.3614	2020-08-07
262	Parent T (Fusion A-T)	A-TTTTTTTT	0.0136395	0.292594	0.205823	0.00795408	0.676927	6.63113	7.82807	1.608	22.5474	2020-08-07
283	Empty Backbone		1.45064e-05	0.0570015	0.110354	0.229008	0.257104	0.587562	1.24104	Not measured	Not measured	2020-02-03
284	MA-ACR (Parent A)	A-AAAAAAAA	0	0.0818927	0.111509	0.187186	1.27342	10.3887	12.0427	Not measured	Not measured	2020-02-03
285	Parent B (Fusion A-B)	A-BBBBBBBB	2.35057e-05	0.0562038	0.13395	0.465546	5.64277	37.4242	43.7227	Not measured	Not measured	2020-02-03
286	Parent T (Fusion A-T)	A-TTTTTTTT	0	0.0653285	0.130842	0.265842	0.630462	1.29411	2.38658	Not measured	Not measured	2020-02-03
287	MB-ACR	B-BBBBBBBB	1.52831e-05	0.0417485	0.148789	1.54761	5.33044	33.3722	40.4408	Not measured	Not measured	2020-02-03
288	Fusion B-A	B-AAAAAAAA	9.07132e-06	0.0696882	0.115185	0.219876	1.10299	9.58498	11.0927	Not measured	Not measured	2020-02-03
289	Fusion B-T	B-TTTTTTTT	9.52699e-06	0.0698483	0.121707	0.190441	0.700577	4.88387	5.96645	Not measured	Not measured	2020-02-03
290	MT-ACR	T-tTTTTTT	1.44419e-05	0.0467124	0.133498	0.790159	0.570572	3.20917	4.75012	Not measured	Not measured	2020-02-03
291	Fusion T-A	T-AAAAAAAA	8.7035e-06	0.0756388	0.108489	0.0983222	0.296701	0.667307	1.24647	Not measured	Not measured	2020-02-03
292	Fusion T-B	T-BBBBBBBB	0	0.0554583	0.110088	0.400439	0.271165	1.18332	2.02047	Not measured	Not measured	2020-02-03
294	ATR-82	A-BTABAAAB	0	0.038916	0.140988	0.221776	3.95056	13.9924	18.3446	Not measured	Not measured	2020-02-24
295	ATR-83	A-ATBBAAAB	6.25575e-06	0.0452684	0.151658	0.307738	6.58097	23.3327	30.4183	Not measured	Not measured	2020-02-24
296	ATR-86	A-ATBBBAAB	9.59036e-06	0.0220486	0.128267	0.224212	5.23543	17.4051	23.0151	Not measured	Not measured	2020-02-24
297	Empty Backbone		0	0.0832115	0.0907661	0.0774073	0.251516	0.624623	1.12752	Not measured	Not measured	2020-02-24
298	MA-ACR (Parent A)	A-AAAAAAAA	0	0.0742252	0.141237	0.1701	1.84676	5.73048	7.9628	Not measured	Not measured	2020-02-24
299	Parent T (Fusion A-T)	A-TTTTTTTT	1.2565e-06	0.0491389	0.149295	0.0976222	1.28314	2.97049	4.54969	Not measured	Not measured	2020-02-24
300	MB-ACR	B-BBBBBBBB	3.52602e-06	0.0847041	0.106691	0.200837	3.72822	11.4145	15.5349	Not measured	Not measured	2020-02-24
301	Fusion B-A	B-AAAAAAAA	2.5704e-06	0.0389386	0.158036	0.0939903	1.58753	4.42211	6.30061	Not measured	Not measured	2020-02-24
302	Fusion B-T	B-TTTTTTTT	5.28432e-06	0.0301817	0.1309	0.0933727	1.01037	2.45912	3.72395	Not measured	Not measured	2020-02-24
303	MT-ACR	T-tTTTTTT	0	0.0746991	0.103677	0.11836	0.99493	2.8157	4.10737	Not measured	Not measured	2020-02-24
304	Fusion T-A	T-AAAAAAAA	4.43863e-06	0.0166211	0.149568	0.0775387	0.483607	1.0587	1.78604	Not measured	Not measured	2020-02-24
305	Fusion T-B	T-BBBBBBBB	6.26643e-06	0.030798	0.121813	0.0727723	0.326005	0.965482	1.51688	Not measured	Not measured	2020-02-24
306	Empty Backbone		1.43264e-05	0.104962	0.168331	0.0181988	0.0210398	0.00582733	0.318372	Not measured	Not measured	2020-01-09
307	Empty Backbone		9.20784e-06	0.0838962	0.166697	0.0261781	0.0434023	0.025586	0.345769	Not measured	Not measured	2020-01-09
308	Empty Backbone		4.69954e-06	0.0872754	0.172546	0.0182736	0.0286742	0.00139551	0.30817	Not measured	Not measured	2020-01-09
309	MA-ACR (Parent A)	A-AAAAAAAA	6.64701e-06	0.0459486	0.204582	0.242043	0.247546	6.33417	7.07429	Not measured	Not measured	2020-01-09
310	MA-ACR (Parent A)	A-AAAAAAAA	2.61841e-05	0.0640172	0.188303	0.075153	0.521463	8.97617	9.82513	Not measured	Not measured	2020-01-09
311	MA-ACR (Parent A)	A-AAAAAAAA	8.54695e-06	0.111419	0.176521	0.0140932	0.194821	4.22221	4.71907	Not measured	Not measured	2020-01-09
312	Parent B (Fusion A-B)	A-BBBBBBBB	1.18291e-05	0.0598108	0.199772	0.134873	2.98507	22.9932	26.3727	Not measured	Not measured	2020-01-09
313	Parent B (Fusion A-B)	A-BBBBBBBB	0	0.0779232	0.142666	0.0319365	1.95256	15.2319	17.437	Not measured	Not measured	2020-01-09
314	Parent B (Fusion A-B)	A-BBBBBBBB	1.80926e-05	0.0766505	0.216657	0.141049	3.89015	26.9065	31.2311	Not measured	Not measured	2020-01-09
315	Parent T (Fusion A-T)	A-TTTTTTTT	8.90641e-06	0.0528568	0.197336	0.137282	0.11485	5.20089	5.70322	Not measured	Not measured	2020-01-09
316	Parent T (Fusion A-T)	A-TTTTTTTT	0	0.0859029	0.155224	0.0220533	0.174517	3.41981	3.85751	Not measured	Not measured	2020-01-09
317	Parent T (Fusion A-T)	A-TTTTTTTT	1.3362e-05	0.0895134	0.161404	0.0296732	0.241425	4.76234	5.28437	Not measured	Not measured	2020-01-09
318	Fusion T-B	T-BBBBBBBB	0.0866276	0.488635	0.17045	0.0460631	0.539106	0.819482	2.15036	0.8616	23.5705	2020-08-14
319	Fusion T-B	T-BBBBBBBB	0.00872234	0.460531	0.172564	0.139969	0.139482	1.70671	2.62798	0.7212	17.7866	2020-08-14
320	Fusion B-T	B-TTTTTTTT	0.00313322	0.558063	0.23262	0.100989	0.650443	6.11549	7.66073	1.0752	40.9412	2020-08-14
321	Fusion B-T	B-TTTTTTTT	0.0165967	0.326425	0.253035	0.159916	0.552134	6.1491	7.4572	1.1952	21.4029	2020-08-14
322	Fusion T-A	T-AAAAAAAA	0.0160702	0.186037	0.261401	0.0578536	0.505926	0.331381	1.35867	0.4944	9.77592	2020-08-14
323	Fusion T-A	T-AAAAAAAA	0.0252624	0.402834	0.166158	0.0594682	0.505314	0.390809	1.54985	0.456	21.5931	2020-08-14
324	Fusion B-A	B-AAAAAAAA	0.0309221	0.489866	0.317017	0.128002	1.05616	10.1598	12.1818	1.0296	39.7437	2020-08-14
325	Fusion B-A	B-AAAAAAAA	0.0159028	0.401794	0.29886	0.0159715	1.52819	10.5961	12.8568	1.0188	46.0425	2020-08-14
326	Empty Vector		0.0016986	0.204243	0.211801	0.175474	0.160371	0.957481	1.71107	1.2252	0	2020-08-14
327	MA-ACR (Parent A)	A-AAAAAAAA	0.0117525	0.367065	0.23752	0.0611799	1.39418	11.2157	13.2874	1.0092	39.5097	2020-08-14
328	MB-ACR	B-BBBBBBBB	0.123063	0.377239	0.232623	0.0492103	3.7471	24.1925	28.7217	1.0488	21.9638	2020-08-14
329	MB-ACR	B-BBBBBBBB	0.00973041	0.736696	0.262878	0.153472	3.75946	27.804	32.7263	1.08	29.3122	2020-08-14
330	MT-ACR	T-tTTTTTT	0.0419149	0.294478	0.197119	0.0351516	0.48547	1.58899	2.64313	0.654	47.5883	2020-08-14
331	MT-ACR	T-tTTTTTT	0.00043645	0.312323	0.161427	0.0572283	0.462096	1.88413	2.87764	0.8016	35.7907	2020-08-14
332	ATR-33	A-BTTAATBA	0.00531243	0.228617	0.214107	0.0325775	0.443783	0.238517	1.16291	1.345	Not measured	2020-09-11
333	ATR-33	A-BTTAATBA	0.0236733	0.254701	0.212458	0.0160184	0.528531	0.087582	1.12296	1.257	Not measured	2020-09-11
334	ATR-34	A-BTATBTTA	0.027342	0.217308	0.228352	0.0585673	1.03102	5.96128	7.52387	1.346	Not measured	2020-09-11
335	ATR-34	A-BTATBTTA	0.0125367	0.195782	0.225235	0.0167203	1.07517	4.7895	6.31495	1.239	Not measured	2020-09-11
336	ATR-35	A-ABBATABA	0.000317763	0.195189	0.236966	0.0414317	0.448759	0.393187	1.31585	1.433	Not measured	2020-09-11
337	ATR-35	A-ABBATABA	0.000520207	0.187143	0.240527	0.0229283	0.469302	0.275461	1.19588	1.396	Not measured	2020-09-11
338	ATR-36	A-AABBTTBA	0.0014679	0.193655	0.263876	0.00905733	0.742842	0.373477	1.58438	1.485	Not measured	2020-09-11
339	ATR-36	A-AABBTTBA	0.0551248	0.240766	0.246685	0.0613825	0.539059	0.529616	1.67263	1.378	Not measured	2020-09-11
340	ATR-37	A-BABTTTBA	0.0178463	0.29156	0.234935	0.0107227	0.591689	0.292682	1.43943	1.519	Not measured	2020-09-11
341	ATR-37	A-BABTTTBA	0.0128091	0.291946	0.28697	0.00785163	0.729312	0.314035	1.64292	1.561	Not measured	2020-09-11
342	ATR-38	A-AABTTTBA	0.0233749	0.274334	0.252214	0.0392307	0.556475	0.468875	1.6145	1.437	Not measured	2020-09-11
343	ATR-38	A-AABTTTBA	5.74546e-05	0.223668	0.297177	0.0172111	0.700104	0.397266	1.63548	1.551	Not measured	2020-09-11
344	ATR-39	A-AABATABA	0.00331102	0.256916	0.329863	0.0130523	0.71145	0.154789	1.46938	1.398	Not measured	2020-09-11
345	ATR-39	A-AABATABA	0.0113325	0.253734	0.226932	0.0221115	0.549254	0.226193	1.28956	1.322	Not measured	2020-09-11
346	Empty Vector		0.0259641	0.240336	0.247811	0.0218679	0.501099	0.119051	1.15613	1.507	Not measured	2020-09-11
347	MA-ACR (Parent A)	A-AAAAAAAA	0.0277542	0.2757	0.313676	0.0125995	1.64598	9.69787	11.9736	1.846	Not measured	2020-09-11

## Sheet: Supplementary Figure 3 Standard
[MA-ACR] ug/mL (OD 20)	20200820_Gel_1	20200820_Gel_2	20200814_Gel_1	20200814_Gel_2	20200723_Gel_1
0	0.000240603	0.000160519	0.00173186	0.00131617	0.00153076
4.3125	0.000691248	0.00104794	0.00284723	0.00196413	0.00688298
8.625	0.00212	0.00194307	0.0113893	0.00486988	0.0108087
17.25	0.00842811	0.00386855	0.00897668	0.00616345	0.0139449
34.5	0.0148995	0.00607065	0.0168019	0.00991973	0.0367033
69	0.0187894	0.0292856	0.0219026	0.0348423	0.060185

## Sheet: Supplementary Figure 4
Well \ Time (s)	0	25.741	51.762	77.768	103.777	129.774	155.783	181.788	207.793	233.804	259.828	285.834	311.858	337.867	363.856	389.867	415.876	441.885	467.892	493.901	519.904	545.936	571.929	597.934	623.934	649.955	675.963	701.972	727.99	754	780.012	806.011	832.025	858.024	884.038	910.015	936.035	962.032	988.062	1014.06	1040.06	1066.06	1092.07	1118.09	1144.1	1170.1	1196.11	Sample
A1	0.0818	0.0864	0.0933	0.0959	0.0984	0.1002	0.1025	0.1058	0.1081	0.1108	0.1138	0.1166	0.1174	0.121	0.1236	0.1282	0.1301	0.1339	0.138	0.1431	0.148	0.1558	0.1609	0.1712	0.1783	0.1815	0.1828	0.1846	0.184	0.1842	0.1848	0.1854	0.1856	0.1849	0.1853	0.1851	0.1867	0.1859	0.1865	0.1892	0.1872	0.1868	0.1867	0.1867	0.1875	0.1889	0.1889	MA-ACR + 40 uM Palmitoyl-CoA
A2	0.0757	0.0843	0.0884	0.0906	0.0979	0.0947	0.097	0.0985	0.1009	0.1036	0.1061	0.109	0.1118	0.118	0.1187	0.1217	0.1251	0.1298	0.1331	0.1394	0.1426	0.1488	0.1559	0.166	0.1739	0.177	0.1782	0.1805	0.1797	0.1799	0.1806	0.1805	0.1802	0.1806	0.1814	0.1811	0.1837	0.1817	0.1825	0.1835	0.1821	0.1826	0.1836	0.1848	0.1863	0.1832	0.1835	MA-ACR + 40 uM Palmitoyl-CoA
A3	0.0709	0.0837	0.0834	0.0872	0.09	0.0918	0.0948	0.0959	0.0989	0.1011	0.104	0.1055	0.108	0.1107	0.1135	0.1164	0.1197	0.1232	0.1265	0.1305	0.1352	0.1391	0.1436	0.1493	0.1548	0.1638	0.1733	0.1782	0.1793	0.1805	0.181	0.1826	0.1817	0.1823	0.1825	0.1842	0.1828	0.1839	0.1842	0.1855	0.1831	0.1837	0.1845	0.1843	0.1846	0.1853	0.1854	MA-ACR + 40 uM Palmitoyl-CoA
A4	0.0779	0.0833	0.0861	0.0873	0.0896	0.0944	0.0942	0.0959	0.0981	0.1017	0.1024	0.1048	0.1071	0.1099	0.1143	0.115	0.1183	0.1202	0.1235	0.1272	0.1299	0.1337	0.1372	0.1426	0.1477	0.151	0.1572	0.1655	0.175	0.1793	0.1815	0.1822	0.1825	0.1835	0.1833	0.1838	0.1842	0.1852	0.1852	0.1868	0.1869	0.1854	0.1857	0.1858	0.1863	0.1869	0.1868	MA-ACR + 40 uM Palmitoyl-CoA
A5	0.0812	0.1037	0.1149	0.12	0.1234	0.1236	0.1238	0.1236	0.1239	0.124	0.1239	0.124	0.1242	0.1242	0.1232	0.1236	0.1239	0.1238	0.1247	0.1242	0.1251	0.125	0.1258	0.126	0.126	0.1269	0.1263	0.1261	0.1261	0.1263	0.1263	0.1268	0.1277	0.128	0.1278	0.1278	0.1276	0.1278	0.1283	0.129	0.1287	0.1285	0.1283	0.1291	0.1285	0.1287	0.1295	MA-ACR + 20 uM Palmitoyl-CoA
A6	0.0788	0.1025	0.1231	0.1251	0.1285	0.1308	0.1303	0.1301	0.1329	0.1283	0.1301	0.1301	0.1322	0.1321	0.1352	0.1325	0.1291	0.1316	0.1319	0.1304	0.1322	0.1317	0.1303	0.1333	0.1346	0.128	0.1346	0.1271	0.1328	0.1308	0.1362	0.1356	0.1307	0.1362	0.1365	0.1322	0.1319	0.1355	0.1313	0.1355	0.1364	0.1314	0.138	0.1377	0.1379	0.1344	0.1374	MA-ACR + 20 uM Palmitoyl-CoA
A7	0.0807	0.1046	0.1178	0.1195	0.122	0.1233	0.1237	0.123	0.1233	0.1234	0.1244	0.1235	0.1235	0.1244	0.1244	0.1268	0.1248	0.1245	0.1242	0.1244	0.1246	0.1248	0.127	0.1289	0.1271	0.1255	0.1268	0.1295	0.1289	0.1304	0.1271	0.1265	0.1271	0.1305	0.1275	0.1272	0.1274	0.1274	0.1288	0.1281	0.1288	0.1292	0.1301	0.129	0.1297	0.1323	0.1323	MA-ACR + 20 uM Palmitoyl-CoA
A8	0.0796	0.104	0.116	0.1225	0.1255	0.1259	0.1262	0.1258	0.1253	0.1251	0.1257	0.1251	0.1254	0.1252	0.1256	0.126	0.1263	0.1257	0.1264	0.1264	0.1267	0.1269	0.1269	0.1271	0.1271	0.127	0.127	0.1273	0.1273	0.1279	0.1285	0.1284	0.1293	0.1285	0.129	0.1291	0.1296	0.1298	0.1306	0.1303	0.1309	0.1307	0.1302	0.1305	0.1305	0.1312	0.1318	MA-ACR + 20 uM Palmitoyl-CoA
A9	0.0695	0.0717	0.0692	0.0699	0.0707	0.0695	0.0698	0.0699	0.0698	0.0699	0.0702	0.0702	0.0699	0.0704	0.0702	0.0704	0.0707	0.071	0.0712	0.0714	0.0716	0.0714	0.0716	0.072	0.0721	0.0724	0.0725	0.073	0.0731	0.0736	0.0739	0.0742	0.0743	0.0741	0.0743	0.0747	0.0751	0.0753	0.0751	0.0754	0.0759	0.0761	0.0765	0.0762	0.0766	0.077	0.0773	MA-ACR + 0 uM Palmitoyl-CoA
A10	0.066	0.0667	0.0686	0.0673	0.0682	0.0683	0.0682	0.068	0.0683	0.0697	0.0682	0.0689	0.0693	0.0689	0.0701	0.0703	0.0695	0.0698	0.0701	0.0715	0.0719	0.0722	0.0726	0.0738	0.0722	0.0718	0.0725	0.0726	0.0733	0.0742	0.0741	0.0738	0.0739	0.0744	0.0749	0.0752	0.075	0.0756	0.0755	0.0756	0.076	0.0764	0.077	0.0769	0.0771	0.0776	0.0782	MA-ACR + 0 uM Palmitoyl-CoA
A11	0.0656	0.0666	0.0666	0.0677	0.069	0.07	0.0704	0.0706	0.0708	0.071	0.071	0.0713	0.071	0.0709	0.0709	0.0712	0.0713	0.0718	0.0719	0.0725	0.0729	0.0728	0.0728	0.0732	0.0733	0.0735	0.0737	0.0742	0.0744	0.0745	0.0751	0.0754	0.0758	0.0758	0.076	0.0763	0.0765	0.0769	0.0771	0.0774	0.0776	0.078	0.0783	0.0786	0.0788	0.079	0.0792	MA-ACR + 0 uM Palmitoyl-CoA
A12	0.0678	0.0696	0.0701	0.0708	0.0718	0.0728	0.0734	0.0729	0.0734	0.0735	0.0745	0.0752	0.0752	0.076	0.0761	0.077	0.0772	0.0771	0.0771	0.077	0.0771	0.0776	0.0777	0.0784	0.079	0.0789	0.0782	0.0782	0.0789	0.0788	0.0794	0.0799	0.0809	0.0811	0.0805	0.0812	0.0815	0.0821	0.0821	0.0832	0.083	0.084	0.0842	0.084	0.0842	0.084	0.0846	MA-ACR + 0 uM Palmitoyl-CoA
B1	0.0763	0.0863	0.09	0.0915	0.0861	0.0892	0.0871	0.0885	0.0918	0.0936	0.0952	0.0973	0.0998	0.1005	0.1019	0.1053	0.1068	0.1083	0.1099	0.1116	0.1137	0.1155	0.1184	0.1212	0.1247	0.1259	0.127	0.1285	0.1317	0.1337	0.1353	0.1385	0.1428	0.1454	0.1476	0.1512	0.154	0.1568	0.1615	0.166	0.172	0.1792	0.1895	0.1941	0.1958	0.1971	0.2011	MAB-ACR + 40 uM Palmitoyl-CoA
B2	0.0751	0.0816	0.0807	0.0798	0.0815	0.0838	0.0864	0.0868	0.0892	0.0908	0.0931	0.0949	0.0968	0.0995	0.101	0.1029	0.1058	0.1063	0.1092	0.1124	0.1136	0.1157	0.1183	0.1206	0.1234	0.1262	0.1284	0.1318	0.1335	0.1381	0.1403	0.1457	0.1487	0.1557	0.1583	0.1637	0.1735	0.1827	0.1858	0.1872	0.1879	0.191	0.1895	0.1901	0.1901	0.1902	0.1906	MAB-ACR + 40 uM Palmitoyl-CoA
B3	0.0729	0.0808	0.0837	0.0844	0.0815	0.0827	0.0845	0.0862	0.0881	0.0903	0.0913	0.0939	0.0947	0.096	0.0982	0.1008	0.1036	0.1051	0.1075	0.1082	0.1107	0.1124	0.1141	0.1166	0.1196	0.1204	0.1231	0.1264	0.1291	0.1318	0.134	0.1374	0.1402	0.1426	0.1459	0.1498	0.1531	0.1574	0.1626	0.1686	0.1778	0.1866	0.1912	0.192	0.1931	0.1932	0.1932	MAB-ACR + 40 uM Palmitoyl-CoA
B4	0.0838	0.0963	0.1	0.0965	0.1061	0.1046	0.109	0.1079	0.1101	0.1093	0.1115	0.1173	0.1144	0.1147	0.1275	0.1242	0.1281	0.1294	0.1293	0.1305	0.1308	0.1398	0.1407	0.1462	0.1523	0.1546	0.1542	0.1524	0.155	0.159	0.155	0.1538	0.1649	0.1731	0.1723	0.1795	0.1909	0.1978	0.2003	0.206	0.2044	0.2049	0.2038	0.2077	0.2046	0.2046	0.2032	MAB-ACR + 40 uM Palmitoyl-CoA
B5	0.0743	0.0955	0.1125	0.1188	0.1211	0.122	0.1222	0.1227	0.1227	0.1231	0.1244	0.1251	0.1252	0.1257	0.1256	0.1257	0.1261	0.1283	0.1263	0.1268	0.1273	0.1269	0.1269	0.1271	0.1273	0.1276	0.1279	0.1279	0.1282	0.1286	0.129	0.1293	0.1292	0.1287	0.129	0.1292	0.1291	0.1295	0.1301	0.1301	0.1295	0.1298	0.13	0.1302	0.1302	0.1303	0.1308	MAB-ACR + 20 uM Palmitoyl-CoA
B6	0.0744	0.0943	0.113	0.1204	0.1216	0.1228	0.1244	0.1237	0.1241	0.1248	0.1248	0.1247	0.1245	0.1247	0.1248	0.125	0.125	0.125	0.1256	0.1254	0.126	0.1257	0.1259	0.1261	0.126	0.1265	0.1265	0.1271	0.1274	0.1273	0.1274	0.1279	0.1278	0.1285	0.1279	0.1282	0.1286	0.1284	0.1285	0.1289	0.1291	0.129	0.1299	0.1295	0.1298	0.1295	0.1299	MAB-ACR + 20 uM Palmitoyl-CoA
B7	0.0789	0.0989	0.1186	0.1263	0.1274	0.1296	0.1284	0.1294	0.1285	0.1294	0.1288	0.1315	0.1297	0.1299	0.1289	0.1316	0.1294	0.1309	0.1292	0.1304	0.1297	0.1315	0.1303	0.1314	0.13	0.1319	0.1304	0.1317	0.1318	0.1319	0.1333	0.1333	0.1335	0.1331	0.1318	0.1346	0.1329	0.1325	0.1337	0.1326	0.1333	0.1323	0.1341	0.1333	0.135	0.1336	0.1353	MAB-ACR + 20 uM Palmitoyl-CoA
B8	0.0764	0.1008	0.1161	0.12	0.1221	0.1228	0.1231	0.126	0.1297	0.1286	0.1279	0.128	0.1282	0.1288	0.1289	0.1289	0.1279	0.1292	0.1292	0.1295	0.1297	0.1293	0.1296	0.1298	0.1303	0.1303	0.1299	0.1282	0.1283	0.1287	0.1288	0.1292	0.1291	0.1289	0.129	0.1301	0.1293	0.1296	0.1302	0.1317	0.1323	0.1328	0.1326	0.133	0.1322	0.1331	0.1328	MAB-ACR + 20 uM Palmitoyl-CoA
B9	0.0654	0.0681	0.0762	0.0792	0.0818	0.0822	0.0846	0.0738	0.0725	0.0725	0.0731	0.074	0.074	0.0746	0.0736	0.0746	0.0753	0.0751	0.0755	0.076	0.0759	0.0777	0.0779	0.0778	0.0772	0.078	0.0783	0.0784	0.0793	0.0806	0.0802	0.0793	0.0806	0.0807	0.081	0.0817	0.082	0.0821	0.0818	0.083	0.0844	0.0832	0.0835	0.0842	0.0849	0.0857	0.0852	MAB-ACR + 0 uM Palmitoyl-CoA
B10	0.0667	0.0694	0.0765	0.0801	0.0834	0.0799	0.0798	0.0773	0.0748	0.0734	0.0737	0.0733	0.074	0.0741	0.0746	0.0738	0.0747	0.0748	0.0753	0.0753	0.0759	0.0778	0.0783	0.0785	0.0786	0.0784	0.0792	0.079	0.079	0.0789	0.0808	0.0828	0.0806	0.0811	0.0817	0.0829	0.0823	0.083	0.0829	0.0848	0.0851	0.0851	0.0852	0.0842	0.0839	0.0844	0.0843	MAB-ACR + 0 uM Palmitoyl-CoA
B11	0.0651	0.0685	0.0746	0.0777	0.0812	0.0827	0.0833	0.08	0.0818	0.0769	0.0776	0.0749	0.0757	0.0769	0.0778	0.0758	0.0759	0.0767	0.0766	0.077	0.0775	0.0783	0.0783	0.0788	0.0788	0.0793	0.0809	0.0805	0.0808	0.081	0.0803	0.0814	0.0819	0.083	0.0829	0.0834	0.0837	0.0833	0.0842	0.0857	0.0856	0.0857	0.0856	0.0863	0.0862	0.0871	0.0878	MAB-ACR + 0 uM Palmitoyl-CoA
C1	0.0822	0.0863	0.0923	0.0963	0.1016	0.1055	0.1097	0.1139	0.1185	0.1241	0.129	0.1355	0.1434	0.1541	0.1689	0.1771	0.1803	0.1812	0.1822	0.1827	0.1831	0.1833	0.1838	0.1843	0.1845	0.1848	0.1845	0.1848	0.1855	0.1851	0.1853	0.1853	0.1859	0.1861	0.1862	0.1863	0.1865	0.1863	0.1867	0.1872	0.1877	0.1879	0.188	0.1876	0.188	0.1886	0.1891	MAT-ACR + 40 uM Palmitoyl-CoA
C2	0.0888	0.0975	0.1038	0.1098	0.1092	0.1165	0.1234	0.1273	0.1313	0.1375	0.1447	0.1534	0.1662	0.1818	0.1891	0.1904	0.1915	0.1924	0.1919	0.1922	0.1926	0.192	0.1929	0.1939	0.1896	0.1873	0.1868	0.1883	0.1902	0.1884	0.1878	0.1882	0.1885	0.1894	0.1884	0.1895	0.1903	0.19	0.1907	0.1907	0.1896	0.1899	0.1911	0.1913	0.1915	0.1916	0.191	MAT-ACR + 40 uM Palmitoyl-CoA
C3	0.0838	0.0834	0.089	0.0937	0.1017	0.1052	0.1076	0.1147	0.1232	0.1315	0.1369	0.1466	0.1535	0.1632	0.1758	0.1897	0.191	0.1921	0.1933	0.1939	0.1926	0.1947	0.1944	0.1939	0.1931	0.1946	0.1941	0.1979	0.1979	0.1976	0.1982	0.1985	0.1986	0.1995	0.2	0.1998	0.1986	0.199	0.1989	0.2007	0.2002	0.1994	0.1994	0.1985	0.1987	0.1993	0.2005	MAT-ACR + 40 uM Palmitoyl-CoA
C4	0.0719	0.0745	0.0817	0.0848	0.0891	0.0936	0.0982	0.1028	0.1075	0.1127	0.1187	0.1249	0.1313	0.1397	0.1495	0.1637	0.178	0.1834	0.1855	0.1867	0.1875	0.1876	0.1876	0.188	0.1883	0.1889	0.1889	0.1891	0.189	0.1892	0.1892	0.1905	0.1902	0.1905	0.1907	0.1909	0.1909	0.191	0.1914	0.1916	0.1917	0.1922	0.1925	0.1924	0.1928	0.1926	0.1931	MAT-ACR + 40 uM Palmitoyl-CoA
C5	0.1014	0.1154	0.1189	0.1212	0.1223	0.1227	0.1232	0.1231	0.1237	0.1229	0.1229	0.1231	0.1235	0.1237	0.1235	0.1241	0.1244	0.1245	0.1244	0.1249	0.1255	0.1257	0.1258	0.1262	0.1266	0.1266	0.1273	0.1275	0.1273	0.1277	0.128	0.1282	0.1287	0.1287	0.1284	0.1288	0.1288	0.1294	0.1295	0.1301	0.1304	0.1308	0.1307	0.1308	0.1311	0.1311	0.1315	MAT-ACR + 20 uM Palmitoyl-CoA
C6	0.1039	0.116	0.1201	0.1214	0.1222	0.123	0.1231	0.124	0.1239	0.1246	0.1245	0.1249	0.1252	0.1251	0.1258	0.1259	0.1257	0.126	0.1268	0.1265	0.1271	0.1266	0.127	0.1272	0.1277	0.1274	0.1277	0.1283	0.1287	0.1285	0.1291	0.1298	0.1295	0.1297	0.1298	0.1304	0.1305	0.1307	0.1306	0.1311	0.1313	0.1315	0.1323	0.1324	0.1323	0.1323	0.1329	MAT-ACR + 20 uM Palmitoyl-CoA
C7	0.0991	0.1146	0.1211	0.1232	0.1237	0.1232	0.1234	0.124	0.1239	0.124	0.1243	0.1244	0.1245	0.1245	0.1247	0.1252	0.1251	0.1255	0.1256	0.126	0.1263	0.1263	0.1261	0.1268	0.127	0.1273	0.1273	0.1282	0.1282	0.1279	0.1286	0.129	0.1292	0.1287	0.1291	0.1293	0.1301	0.1301	0.1304	0.1306	0.1308	0.1312	0.1315	0.1315	0.1319	0.1321	0.1321	MAT-ACR + 20 uM Palmitoyl-CoA
C8	0.1023	0.1153	0.1204	0.1248	0.123	0.1236	0.1234	0.1236	0.1242	0.1244	0.1248	0.1253	0.1256	0.1268	0.126	0.1269	0.1267	0.1269	0.1276	0.1347	0.1276	0.1277	0.1284	0.1287	0.1289	0.1294	0.1333	0.1299	0.1305	0.1302	0.1301	0.1306	0.1307	0.131	0.1315	0.132	0.1364	0.1328	0.1327	0.1328	0.1327	0.1333	0.1329	0.1332	0.136	0.1337	0.1341	MAT-ACR + 20 uM Palmitoyl-CoA
C9	0.0637	0.0641	0.0647	0.0658	0.0662	0.0668	0.0669	0.0674	0.0678	0.0686	0.0686	0.0686	0.0694	0.0696	0.0698	0.0703	0.0708	0.071	0.0713	0.0713	0.0718	0.0722	0.0726	0.0729	0.0732	0.0735	0.0739	0.0743	0.0746	0.075	0.0754	0.0759	0.0757	0.0762	0.0763	0.0768	0.0772	0.0776	0.0779	0.0783	0.0785	0.0788	0.0789	0.0792	0.0801	0.0799	0.0801	MAT-ACR + 0 uM Palmitoyl-CoA
C10	0.0635	0.0649	0.0656	0.0656	0.0658	0.067	0.066	0.0662	0.0667	0.0668	0.067	0.0673	0.0677	0.0679	0.0687	0.069	0.0688	0.0693	0.0695	0.0702	0.0706	0.0704	0.0704	0.0708	0.0718	0.0717	0.0719	0.0725	0.0728	0.0729	0.0733	0.0735	0.0736	0.074	0.0741	0.0748	0.075	0.0754	0.0756	0.0759	0.0763	0.0764	0.077	0.0776	0.0775	0.0777	0.0782	MAT-ACR + 0 uM Palmitoyl-CoA
C11	0.0639	0.0651	0.0654	0.0661	0.0671	0.0682	0.0689	0.0683	0.0689	0.0692	0.0694	0.0698	0.0697	0.0697	0.0699	0.0701	0.0704	0.0708	0.0709	0.0714	0.072	0.0726	0.0723	0.0729	0.0731	0.0736	0.0741	0.0743	0.0747	0.0752	0.075	0.0756	0.076	0.0761	0.0765	0.0767	0.077	0.0771	0.0778	0.0776	0.0782	0.0787	0.0788	0.0793	0.08	0.0801	0.0804	MAT-ACR + 0 uM Palmitoyl-CoA
C12	0.064	0.0661	0.0679	0.068	0.0684	0.069	0.0697	0.0703	0.0702	0.0707	0.0708	0.071	0.0711	0.0713	0.0717	0.0722	0.0725	0.0728	0.073	0.0734	0.0738	0.0735	0.0739	0.0744	0.0748	0.075	0.0754	0.0757	0.0759	0.0764	0.077	0.0771	0.0778	0.078	0.0785	0.0788	0.0789	0.0793	0.0795	0.0796	0.0805	0.0801	0.0806	0.0817	0.0815	0.0819	0.0822	MAT-ACR + 0 uM Palmitoyl-CoA
D1	0.0823	0.093	0.0966	0.0958	0.0921	0.0935	0.0931	0.0957	0.0959	0.0988	0.1005	0.102	0.104	0.1065	0.1079	0.1086	0.11	0.1121	0.1136	0.1155	0.1174	0.119	0.121	0.1221	0.1247	0.1266	0.1284	0.1302	0.1324	0.1352	0.1375	0.1411	0.1428	0.145	0.1474	0.1504	0.1535	0.1564	0.1603	0.1647	0.1699	0.1785	0.1841	0.1864	0.1874	0.1882	0.1881	ACR-83 + 40 uM Palmitoyl-CoA
D2	0.0758	0.081	0.0861	0.0957	0.0954	0.0936	0.0918	0.0921	0.0936	0.0952	0.0968	0.0981	0.0996	0.1012	0.1027	0.1042	0.1057	0.1073	0.109	0.1108	0.1125	0.1142	0.116	0.1178	0.1197	0.1215	0.1255	0.1255	0.1274	0.1292	0.1318	0.1338	0.1362	0.1387	0.1412	0.1441	0.1473	0.151	0.1554	0.1616	0.1694	0.1733	0.1751	0.1757	0.1762	0.1765	0.1771	ACR-83 + 40 uM Palmitoyl-CoA
D3	0.0816	0.0896	0.0957	0.0914	0.0898	0.0913	0.0928	0.0944	0.0959	0.0971	0.0985	0.0999	0.1015	0.1028	0.1049	0.1058	0.1079	0.1095	0.1118	0.1122	0.1144	0.1155	0.1173	0.1226	0.1247	0.124	0.125	0.1263	0.1282	0.1302	0.1323	0.1346	0.1368	0.1391	0.1412	0.1437	0.1464	0.1494	0.1525	0.156	0.1602	0.167	0.1743	0.1786	0.1806	0.1812	0.1822	ACR-83 + 40 uM Palmitoyl-CoA
D4	0.0798	0.0907	0.0954	0.0955	0.0891	0.0844	0.0844	0.0858	0.0869	0.0883	0.0895	0.0909	0.0924	0.094	0.0956	0.0971	0.0987	0.1002	0.1014	0.1032	0.1048	0.1064	0.1082	0.11	0.1117	0.1136	0.1155	0.1172	0.1189	0.1209	0.1227	0.1246	0.1266	0.1287	0.131	0.1331	0.1358	0.1377	0.1404	0.1433	0.1465	0.15	0.154	0.1594	0.1672	0.1721	0.1743	ACR-83 + 40 uM Palmitoyl-CoA
D5	0.0938	0.1071	0.1123	0.1149	0.1161	0.1166	0.1171	0.1174	0.1178	0.1178	0.118	0.1186	0.1187	0.1187	0.1191	0.1193	0.1194	0.1195	0.1199	0.1192	0.1201	0.1202	0.1199	0.1202	0.1198	0.1202	0.1199	0.1205	0.1205	0.1205	0.121	0.1209	0.1213	0.1211	0.1213	0.1213	0.1214	0.1211	0.1213	0.1214	0.1216	0.1215	0.1218	0.122	0.1221	0.1221	0.1222	ACR-83 + 20 uM Palmitoyl-CoA
D6	0.0932	0.1094	0.1166	0.1132	0.1146	0.1155	0.1161	0.1167	0.1165	0.1168	0.1172	0.117	0.1172	0.1174	0.1174	0.1179	0.1177	0.1178	0.1178	0.118	0.1181	0.1183	0.1182	0.1191	0.1183	0.1185	0.1184	0.1185	0.1186	0.1186	0.1187	0.1185	0.119	0.1189	0.1188	0.119	0.119	0.1191	0.1191	0.1191	0.1193	0.1194	0.1195	0.1197	0.1196	0.1198	0.1198	ACR-83 + 20 uM Palmitoyl-CoA
D7	0.097	0.1115	0.1174	0.1206	0.1213	0.1217	0.1225	0.1224	0.1228	0.123	0.1231	0.1233	0.1235	0.1231	0.1236	0.1235	0.1239	0.1239	0.124	0.1227	0.1234	0.1236	0.1236	0.1235	0.1235	0.1237	0.1237	0.1237	0.1239	0.1239	0.124	0.1242	0.1242	0.1241	0.124	0.1241	0.1241	0.1242	0.1241	0.1241	0.1243	0.1248	0.1245	0.1246	0.1243	0.1243	0.1246	ACR-83 + 20 uM Palmitoyl-CoA
D8	0.0996	0.1136	0.1199	0.1269	0.1289	0.1295	0.1257	0.1249	0.1239	0.1255	0.1257	0.122	0.1214	0.1228	0.1212	0.1229	0.1231	0.1281	0.1222	0.121	0.1245	0.1217	0.122	0.1252	0.124	0.1272	0.1228	0.1227	0.1229	0.1226	0.1244	0.1264	0.1242	0.1269	0.1229	0.1227	0.1238	0.1227	0.1234	0.126	0.1246	0.1256	0.1229	0.1227	0.1227	0.1227	0.1227	ACR-83 + 20 uM Palmitoyl-CoA
D9	0.0595	0.0603	0.061	0.0613	0.0615	0.0616	0.0616	0.0616	0.0621	0.0618	0.0618	0.062	0.062	0.0623	0.0625	0.0625	0.0625	0.0628	0.0629	0.0629	0.0631	0.063	0.0631	0.0633	0.0633	0.0634	0.0635	0.0638	0.0638	0.0638	0.064	0.0639	0.0641	0.064	0.0642	0.0644	0.0644	0.0645	0.0646	0.0649	0.0646	0.0649	0.0651	0.065	0.065	0.0651	0.0653	ACR-83 + 0 uM Palmitoyl-CoA
D10	0.0581	0.0586	0.0591	0.0595	0.0597	0.0601	0.0603	0.0609	0.0609	0.0613	0.0622	0.0616	0.0616	0.0612	0.0616	0.0615	0.0615	0.062	0.0619	0.062	0.0622	0.0622	0.0621	0.0623	0.0623	0.0624	0.0626	0.0626	0.0627	0.0628	0.0628	0.0628	0.0629	0.063	0.0632	0.0631	0.0633	0.0635	0.0641	0.0634	0.0636	0.0638	0.0638	0.0637	0.0639	0.0641	0.0642	ACR-83 + 0 uM Palmitoyl-CoA
D11	0.0605	0.0613	0.0621	0.0623	0.063	0.0631	0.063	0.0631	0.0632	0.0633	0.0634	0.0635	0.0636	0.0637	0.064	0.064	0.0643	0.0644	0.0646	0.0647	0.0648	0.0649	0.0649	0.0651	0.065	0.0652	0.0652	0.0652	0.0652	0.0656	0.0655	0.0656	0.0656	0.0657	0.0658	0.0659	0.0661	0.066	0.0664	0.0661	0.0663	0.0664	0.0665	0.0665	0.0666	0.0668	0.0669	ACR-83 + 0 uM Palmitoyl-CoA
D12	0.0606	0.0613	0.0618	0.0623	0.0625	0.0628	0.0631	0.0632	0.0635	0.0639	0.0638	0.0639	0.064	0.0641	0.0642	0.0643	0.0644	0.0647	0.0646	0.0647	0.0648	0.0649	0.065	0.0651	0.0651	0.0653	0.0654	0.0654	0.0655	0.0656	0.0658	0.0658	0.0658	0.0659	0.0662	0.066	0.0662	0.0663	0.0662	0.0663	0.0666	0.0666	0.0667	0.0666	0.0669	0.0669	0.0672	ACR-83 + 0 uM Palmitoyl-CoA
Well \ Time (s)	0	25.975	51.977	77.991	104	130.007	156.017	182.026	208.037	234.033	260.037	286.057	312.068	338.095	364.093	390.099	416.107	442.112	468.101	494.131	520.146	546.144	572.175	598.179	624.176	650.157	676.16	702.191	728.177	754.192	780.222	806.225	832.228	858.258	884.236	910.24	936.256	962.262	988.271	1014.29	1040.3	1066.3	1092.3	1118.32	1144.33	1170.34	1196.34	Sample
E1	0.08	0.0881	0.0908	0.0924	0.0935	0.094	0.0938	0.0941	0.0941	0.094	0.0941	0.0942	0.0945	0.0947	0.0951	0.0952	0.0955	0.0957	0.0962	0.0962	0.0965	0.0965	0.0966	0.0967	0.0969	0.0971	0.0975	0.0976	0.098	0.098	0.0983	0.0985	0.0988	0.099	0.0993	0.0995	0.0998	0.1001	0.1005	0.1005	0.1006	0.1004	0.1006	0.1008	0.1008	0.101	0.1014	MA-ACR + 10 uM Palmitoyl-CoA
E2	0.0781	0.0859	0.0886	0.0897	0.0906	0.0913	0.0918	0.0922	0.0927	0.093	0.0935	0.0938	0.0939	0.094	0.0942	0.0944	0.0947	0.0947	0.0955	0.0957	0.0959	0.0966	0.0965	0.0965	0.0968	0.0973	0.0971	0.0975	0.0978	0.098	0.0982	0.0985	0.0989	0.0986	0.0989	0.0992	0.0992	0.0997	0.0996	0.0998	0.1001	0.1004	0.1008	0.1008	0.1011	0.1011	0.1014	MA-ACR + 10 uM Palmitoyl-CoA
E3	0.0844	0.0913	0.0949	0.0939	0.0936	0.0937	0.095	0.0958	0.0958	0.0955	0.0957	0.0954	0.0945	0.0953	0.0965	0.0956	0.0954	0.096	0.0958	0.0965	0.0967	0.0967	0.0966	0.0971	0.0974	0.0985	0.0978	0.0982	0.0983	0.0983	0.0982	0.0983	0.0988	0.0993	0.099	0.0987	0.0991	0.1005	0.1016	0.1022	0.1027	0.1025	0.1034	0.1044	0.1031	0.103	0.1036	MA-ACR + 10 uM Palmitoyl-CoA
E4	0.0788	0.085	0.0875	0.0888	0.0896	0.0899	0.0904	0.0905	0.0912	0.0913	0.0912	0.0912	0.0914	0.0915	0.0916	0.0933	0.0921	0.0923	0.0928	0.0927	0.0932	0.0931	0.0932	0.0934	0.0938	0.094	0.0944	0.0945	0.0946	0.0948	0.0949	0.0953	0.0954	0.0956	0.0958	0.0959	0.0962	0.0962	0.0962	0.0966	0.0971	0.0993	0.0974	0.0977	0.0977	0.098	0.0983	MA-ACR + 10 uM Palmitoyl-CoA
E5	0.071	0.0735	0.0747	0.0756	0.0763	0.0769	0.0768	0.0771	0.0774	0.0777	0.078	0.0783	0.0783	0.0786	0.0786	0.0786	0.079	0.0791	0.0796	0.0801	0.0803	0.0803	0.0801	0.0804	0.0809	0.0812	0.0811	0.0814	0.0816	0.0815	0.0819	0.082	0.0825	0.0827	0.0837	0.0834	0.0837	0.0837	0.084	0.0841	0.0841	0.0841	0.0846	0.085	0.0851	0.0851	0.0858	MA-ACR + 5 uM Palmitoyl-CoA
E6	0.0695	0.0735	0.0742	0.0745	0.0753	0.0756	0.075	0.0766	0.0777	0.0781	0.0769	0.0768	0.0771	0.0769	0.0783	0.0786	0.0783	0.0785	0.0784	0.0794	0.0781	0.0801	0.0795	0.0796	0.0799	0.0809	0.0806	0.0808	0.0813	0.0821	0.082	0.0827	0.0831	0.0831	0.0833	0.0824	0.0838	0.0825	0.0827	0.0828	0.0832	0.0832	0.0846	0.0849	0.0848	0.0853	0.0851	MA-ACR + 5 uM Palmitoyl-CoA
E7	0.0693	0.0716	0.0731	0.0735	0.0742	0.075	0.0749	0.0749	0.0752	0.0754	0.0756	0.076	0.0762	0.0765	0.0769	0.0772	0.0772	0.0775	0.0777	0.078	0.0781	0.0786	0.0787	0.079	0.0792	0.0797	0.0799	0.0801	0.08	0.0803	0.0803	0.0806	0.0807	0.0811	0.0816	0.0816	0.0817	0.0822	0.0824	0.0826	0.083	0.0833	0.0837	0.0838	0.0841	0.0841	0.0841	MA-ACR + 5 uM Palmitoyl-CoA
E8	0.0709	0.0752	0.0747	0.0754	0.076	0.0764	0.0769	0.0775	0.0772	0.0777	0.0778	0.0784	0.0785	0.0789	0.0787	0.079	0.0793	0.08	0.08	0.0801	0.0828	0.0812	0.0832	0.0814	0.0815	0.0818	0.0819	0.082	0.082	0.0822	0.084	0.0833	0.0829	0.083	0.0835	0.0836	0.0837	0.0842	0.0843	0.0844	0.0845	0.0849	0.0851	0.0854	0.0856	0.0859	0.0862	MA-ACR + 5 uM Palmitoyl-CoA
E9	0.0646	0.065	0.0656	0.0661	0.0664	0.0669	0.0676	0.068	0.0681	0.0684	0.0686	0.0689	0.0692	0.0695	0.0698	0.0701	0.0709	0.0711	0.0711	0.0738	0.0755	0.0759	0.076	0.0758	0.0758	0.0763	0.0768	0.0763	0.0768	0.0767	0.0774	0.0774	0.0774	0.0776	0.0779	0.0781	0.0785	0.0783	0.0783	0.079	0.0792	0.0792	0.0792	0.0799	0.0801	0.0806	0.0805	MA-ACR + 1 uM Palmitoyl-CoA
E10	0.0642	0.0648	0.0652	0.0655	0.0658	0.067	0.0671	0.0671	0.0674	0.0677	0.0679	0.0684	0.0688	0.0689	0.069	0.0695	0.0697	0.0698	0.0701	0.0703	0.0706	0.0711	0.0711	0.0715	0.0724	0.0723	0.0728	0.0725	0.0729	0.0731	0.0732	0.0734	0.0736	0.0737	0.074	0.0744	0.0752	0.075	0.0751	0.0753	0.0756	0.0759	0.0762	0.0763	0.0767	0.0768	0.0772	MA-ACR + 1 uM Palmitoyl-CoA
E11	0.0643	0.0655	0.066	0.0666	0.0672	0.0674	0.0681	0.0683	0.0688	0.069	0.0692	0.0694	0.0697	0.0701	0.0702	0.0705	0.0708	0.071	0.0715	0.0718	0.0721	0.0723	0.0725	0.0728	0.0731	0.0734	0.0736	0.0741	0.0741	0.0745	0.0746	0.075	0.0753	0.0755	0.0757	0.0759	0.0762	0.0766	0.0767	0.0772	0.0773	0.0776	0.0779	0.0781	0.0786	0.0786	0.0787	MA-ACR + 1 uM Palmitoyl-CoA
E12	0.0655	0.0686	0.0743	0.0756	0.0747	0.0701	0.0724	0.0736	0.0716	0.0715	0.071	0.0694	0.071	0.0705	0.0713	0.0745	0.0714	0.0728	0.0754	0.075	0.0721	0.0735	0.0766	0.0796	0.0735	0.0734	0.0746	0.0796	0.0748	0.0759	0.0795	0.0758	0.0763	0.0807	0.0849	0.0779	0.0779	0.0811	0.0773	0.078	0.0849	0.078	0.0788	0.0839	0.0784	0.0792	0.0841	MA-ACR + 1 uM Palmitoyl-CoA
F1	0.0845	0.0888	0.0919	0.0935	0.0938	0.0949	0.0987	0.0959	0.0975	0.0982	0.0979	0.0992	0.1	0.0995	0.1003	0.1003	0.1003	0.1008	0.1016	0.1017	0.1025	0.103	0.1029	0.1034	0.1044	0.1046	0.1054	0.1053	0.1056	0.1059	0.106	0.1064	0.1074	0.1069	0.1076	0.1075	0.1083	0.108	0.1088	0.1094	0.1095	0.1099	0.1102	0.1102	0.1105	0.1112	0.1111	MAB-ACR + 10 uM Palmitoyl-CoA
F2	0.0808	0.0877	0.0935	0.0945	0.0943	0.0962	0.095	0.0954	0.0962	0.0968	0.0972	0.0974	0.0982	0.0982	0.0992	0.0989	0.1001	0.1006	0.101	0.1012	0.1013	0.1016	0.1022	0.1029	0.1029	0.1031	0.1034	0.1042	0.104	0.105	0.1047	0.1055	0.1055	0.1059	0.1058	0.1065	0.1065	0.1069	0.1072	0.1075	0.1079	0.1088	0.1084	0.1082	0.1091	0.109	0.1094	MAB-ACR + 10 uM Palmitoyl-CoA
F3	0.0818	0.0885	0.0933	0.0935	0.0935	0.094	0.0942	0.0948	0.0949	0.0956	0.0963	0.0967	0.0972	0.0977	0.0979	0.0981	0.0983	0.099	0.0995	0.0992	0.0995	0.1006	0.1008	0.1007	0.1014	0.1021	0.1016	0.1022	0.1024	0.103	0.1037	0.104	0.1039	0.104	0.1049	0.1053	0.1059	0.1061	0.1062	0.1065	0.1074	0.1075	0.1079	0.1083	0.1087	0.1085	0.1088	MAB-ACR + 10 uM Palmitoyl-CoA
F4	0.0842	0.0958	0.1001	0.1024	0.1057	0.1054	0.1018	0.1023	0.102	0.101	0.1016	0.103	0.1033	0.104	0.1062	0.1058	0.107	0.1071	0.1073	0.1074	0.1063	0.1093	0.1087	0.1082	0.1098	0.1105	0.1117	0.1116	0.1095	0.1098	0.1099	0.1105	0.1116	0.112	0.1121	0.1147	0.114	0.1145	0.1133	0.1133	0.1123	0.1128	0.1119	0.1123	0.1129	0.116	0.1163	MAB-ACR + 10 uM Palmitoyl-CoA
F5	0.0742	0.0781	0.0803	0.0809	0.0823	0.0824	0.0814	0.082	0.0824	0.0832	0.083	0.0839	0.0845	0.0839	0.0846	0.0849	0.0861	0.0862	0.0864	0.087	0.0873	0.0875	0.0877	0.0885	0.0887	0.089	0.0893	0.0897	0.0904	0.091	0.0911	0.0913	0.0914	0.092	0.0919	0.0924	0.0932	0.0933	0.0935	0.0937	0.0942	0.0948	0.0953	0.0954	0.0954	0.0957	0.0963	MAB-ACR + 5 uM Palmitoyl-CoA
F6	0.0729	0.0774	0.0794	0.0805	0.0808	0.0828	0.0842	0.0854	0.0865	0.0851	0.0866	0.0864	0.0877	0.0871	0.0882	0.0876	0.0891	0.0887	0.0903	0.0898	0.0912	0.0913	0.0923	0.0921	0.0922	0.0923	0.0934	0.0928	0.0942	0.0932	0.095	0.0943	0.0954	0.0951	0.0962	0.0958	0.097	0.096	0.0981	0.097	0.0981	0.0978	0.0987	0.0985	0.0994	0.0995	0.0986	MAB-ACR + 5 uM Palmitoyl-CoA
F7	0.0727	0.076	0.0775	0.0792	0.079	0.0797	0.08	0.0803	0.0808	0.0817	0.0815	0.0815	0.0821	0.0824	0.0832	0.084	0.0841	0.0842	0.085	0.0852	0.0861	0.0864	0.0863	0.0868	0.0868	0.0877	0.0879	0.0888	0.0886	0.0892	0.0896	0.0897	0.0904	0.0903	0.0908	0.0912	0.092	0.0919	0.0917	0.0924	0.0927	0.0929	0.0934	0.0937	0.0941	0.0946	0.0952	MAB-ACR + 5 uM Palmitoyl-CoA
F8	0.0745	0.0799	0.0817	0.0834	0.0844	0.0837	0.0864	0.088	0.087	0.0873	0.0889	0.0873	0.088	0.0882	0.0884	0.0896	0.0896	0.0906	0.091	0.0917	0.0922	0.0911	0.0918	0.0919	0.0923	0.0929	0.0953	0.0935	0.0925	0.0927	0.0942	0.0954	0.0951	0.097	0.0963	0.0956	0.0956	0.0968	0.0982	0.0979	0.0983	0.0988	0.1001	0.1	0.1011	0.0994	0.0994	MAB-ACR + 5 uM Palmitoyl-CoA
F9	0.0668	0.068	0.0683	0.0687	0.0694	0.0711	0.0711	0.071	0.0712	0.0716	0.0722	0.0724	0.0729	0.0734	0.0739	0.0741	0.075	0.0748	0.0757	0.0758	0.0761	0.0766	0.077	0.0773	0.0777	0.0784	0.0785	0.0789	0.0795	0.0798	0.0801	0.0806	0.0808	0.0813	0.0816	0.0819	0.0826	0.0829	0.0829	0.0833	0.0835	0.0841	0.0846	0.0847	0.085	0.0853	0.0858	MAB-ACR + 1 uM Palmitoyl-CoA
F10	0.0645	0.0659	0.067	0.0682	0.0694	0.0699	0.0698	0.0697	0.0702	0.0708	0.0713	0.0714	0.0721	0.0727	0.0724	0.0728	0.0731	0.0736	0.0741	0.0747	0.0753	0.0752	0.0756	0.0759	0.0768	0.0767	0.0773	0.0775	0.0784	0.0784	0.0791	0.0789	0.0803	0.0807	0.081	0.0809	0.0809	0.0812	0.0815	0.0819	0.0819	0.0823	0.0829	0.0832	0.0835	0.084	0.0842	MAB-ACR + 1 uM Palmitoyl-CoA
F11	0.0658	0.0673	0.0687	0.0694	0.0703	0.0713	0.0714	0.0717	0.0718	0.0727	0.0729	0.0733	0.0734	0.0739	0.0745	0.0752	0.0753	0.0755	0.0761	0.0765	0.0767	0.0775	0.0782	0.0779	0.0787	0.0789	0.0805	0.0802	0.0804	0.0809	0.0814	0.0815	0.0826	0.0824	0.0825	0.0829	0.0834	0.0836	0.0838	0.0843	0.0847	0.0852	0.0854	0.0857	0.0861	0.0863	0.0866	MAB-ACR + 1 uM Palmitoyl-CoA
F12	0.0656	0.0692	0.0691	0.0701	0.0718	0.0719	0.073	0.0736	0.0739	0.0744	0.0754	0.0749	0.0749	0.0761	0.0762	0.0771	0.0776	0.0793	0.0783	0.0786	0.0787	0.0796	0.0795	0.0796	0.0805	0.0813	0.082	0.0824	0.0825	0.0824	0.0829	0.0834	0.0842	0.0844	0.0843	0.0848	0.0858	0.0856	0.0856	0.0869	0.0864	0.0875	0.0882	0.089	0.0894	0.0902	0.0904	MAB-ACR + 1 uM Palmitoyl-CoA
G1	0.0825	0.0864	0.0873	0.088	0.0887	0.0895	0.0903	0.0907	0.0912	0.0913	0.0923	0.0919	0.0923	0.0927	0.093	0.094	0.0931	0.0934	0.0939	0.0947	0.0959	0.0951	0.0953	0.0955	0.0955	0.0958	0.0961	0.0965	0.0968	0.0971	0.0978	0.0976	0.098	0.0982	0.0985	0.0987	0.0991	0.0996	0.0998	0.0996	0.1	0.1002	0.1006	0.1005	0.1012	0.1012	0.1017	MAT-ACR + 10 uM Palmitoyl-CoA
G2	0.0755	0.0816	0.0829	0.0835	0.084	0.0846	0.0846	0.0852	0.0853	0.0856	0.086	0.0863	0.0862	0.0866	0.0878	0.087	0.0874	0.0885	0.0879	0.0882	0.0882	0.0886	0.0888	0.089	0.0892	0.0894	0.0896	0.0899	0.0904	0.0903	0.0906	0.0907	0.091	0.0912	0.0914	0.0919	0.0919	0.0919	0.0924	0.0925	0.0927	0.0929	0.0931	0.0936	0.0938	0.0935	0.0937	MAT-ACR + 10 uM Palmitoyl-CoA
G3	0.0907	0.0942	0.0957	0.0966	0.0969	0.0974	0.0978	0.0984	0.0986	0.0992	0.0994	0.1	0.1002	0.1006	0.101	0.1015	0.1018	0.1022	0.1025	0.1027	0.1034	0.1038	0.1038	0.1042	0.1048	0.105	0.1054	0.1058	0.1061	0.1063	0.1066	0.107	0.1076	0.1077	0.1081	0.1085	0.1087	0.109	0.1093	0.1096	0.11	0.1103	0.1107	0.111	0.1112	0.1116	0.1118	MAT-ACR + 10 uM Palmitoyl-CoA
G4	0.0844	0.088	0.0892	0.0901	0.0905	0.0902	0.0908	0.0909	0.0914	0.092	0.0918	0.0926	0.0928	0.0936	0.0939	0.0944	0.0946	0.0952	0.0954	0.0964	0.0968	0.0972	0.0972	0.0973	0.0976	0.098	0.0979	0.0984	0.0985	0.0991	0.099	0.0996	0.0997	0.1	0.1003	0.1009	0.1007	0.1016	0.1014	0.1019	0.1024	0.103	0.1029	0.1032	0.1031	0.1034	0.1036	MAT-ACR + 10 uM Palmitoyl-CoA
G5	0.0716	0.0736	0.0751	0.0755	0.0758	0.0757	0.0758	0.076	0.0764	0.0769	0.0771	0.0773	0.0779	0.078	0.0787	0.0787	0.079	0.0794	0.0799	0.0805	0.0809	0.0811	0.0817	0.0817	0.082	0.082	0.0828	0.0828	0.0831	0.0838	0.0845	0.0846	0.0851	0.0854	0.0855	0.0859	0.0863	0.0865	0.0872	0.0871	0.0879	0.0881	0.0883	0.0884	0.089	0.0889	0.0896	MAT-ACR + 5 uM Palmitoyl-CoA
G6	0.0719	0.0739	0.0751	0.0755	0.0757	0.076	0.0768	0.0771	0.0774	0.0777	0.0781	0.0784	0.0785	0.079	0.0792	0.0804	0.0802	0.0807	0.0811	0.0823	0.0812	0.0818	0.0819	0.0824	0.0826	0.0827	0.0832	0.0836	0.0837	0.0843	0.0844	0.0847	0.0854	0.0856	0.0859	0.086	0.0865	0.0869	0.0869	0.0872	0.0875	0.0878	0.088	0.0885	0.0896	0.089	0.0892	MAT-ACR + 5 uM Palmitoyl-CoA
G7	0.074	0.0759	0.0768	0.0769	0.0776	0.0777	0.0781	0.0784	0.0788	0.0784	0.0789	0.0791	0.0792	0.0795	0.0805	0.08	0.0804	0.0806	0.0807	0.0808	0.0812	0.0819	0.0827	0.0826	0.0838	0.0837	0.0838	0.0841	0.0846	0.0846	0.0845	0.0851	0.086	0.0863	0.0866	0.0869	0.0875	0.0876	0.0873	0.0884	0.0886	0.0885	0.0893	0.0891	0.0893	0.0897	0.0906	MAT-ACR + 5 uM Palmitoyl-CoA
G8	0.071	0.0732	0.0776	0.0803	0.0771	0.0751	0.0774	0.0784	0.0792	0.0826	0.083	0.0829	0.0816	0.0806	0.0799	0.0794	0.0799	0.0812	0.0825	0.0823	0.0867	0.0876	0.085	0.0848	0.0832	0.0836	0.0851	0.0886	0.0908	0.0885	0.088	0.0853	0.0871	0.0871	0.092	0.0925	0.0942	0.0942	0.0919	0.089	0.089	0.0878	0.0915	0.0896	0.0902	0.0897	0.094	MAT-ACR + 5 uM Palmitoyl-CoA
G9	0.0636	0.0645	0.0656	0.0657	0.0666	0.0668	0.067	0.0689	0.0677	0.0682	0.0687	0.0692	0.0692	0.0701	0.0701	0.0707	0.0715	0.0716	0.072	0.0721	0.0728	0.0727	0.0729	0.0738	0.0741	0.074	0.0744	0.0748	0.0751	0.0759	0.0757	0.076	0.0764	0.0765	0.077	0.0775	0.0778	0.0781	0.0781	0.0785	0.0789	0.0792	0.0795	0.0796	0.0801	0.0808	0.0811	MAT-ACR + 1 uM Palmitoyl-CoA
G10	0.0641	0.065	0.0654	0.066	0.0664	0.0667	0.0676	0.0678	0.0681	0.0685	0.0688	0.0691	0.0696	0.0699	0.0701	0.0704	0.0708	0.0713	0.0717	0.0718	0.0722	0.0726	0.0729	0.0732	0.0736	0.0739	0.0742	0.0748	0.0749	0.0754	0.0755	0.0759	0.0763	0.0766	0.077	0.0774	0.0777	0.078	0.0784	0.0787	0.0791	0.0797	0.0798	0.0799	0.0803	0.0805	0.0809	MAT-ACR + 1 uM Palmitoyl-CoA
G11	0.0629	0.0641	0.0651	0.0656	0.0658	0.0662	0.0666	0.0673	0.0675	0.0679	0.0682	0.0689	0.0692	0.0691	0.0693	0.0696	0.0702	0.0706	0.0709	0.0711	0.0718	0.0724	0.0724	0.0728	0.0733	0.0737	0.074	0.0744	0.0747	0.0749	0.0752	0.0753	0.0757	0.076	0.0764	0.077	0.0772	0.0777	0.0778	0.078	0.0782	0.0785	0.079	0.0794	0.0797	0.0799	0.0801	MAT-ACR + 1 uM Palmitoyl-CoA
G12	0.0644	0.0657	0.0668	0.0677	0.068	0.0684	0.069	0.0698	0.0703	0.0705	0.0709	0.0709	0.0713	0.0718	0.0718	0.0722	0.073	0.0734	0.0735	0.0739	0.0744	0.0747	0.0749	0.0755	0.0759	0.0762	0.0764	0.0768	0.0771	0.0772	0.0776	0.0779	0.0783	0.0785	0.079	0.0793	0.0795	0.0802	0.0804	0.0807	0.0811	0.0813	0.0818	0.082	0.0824	0.0828	0.0831	MAT-ACR + 1 uM Palmitoyl-CoA
H1	0.0708	0.0766	0.0799	0.0824	0.0848	0.0857	0.0853	0.0854	0.0861	0.0858	0.086	0.086	0.0862	0.0864	0.0867	0.0865	0.0867	0.087	0.0874	0.087	0.0871	0.087	0.0874	0.0872	0.0872	0.0877	0.0877	0.0876	0.0878	0.0881	0.0877	0.0877	0.0881	0.0883	0.088	0.0885	0.0882	0.0884	0.0884	0.0886	0.0883	0.0884	0.0891	0.0886	0.0888	0.0889	0.0888	ACR-83 + 10 uM Palmitoyl-CoA
H2	0.0737	0.0799	0.0831	0.0857	0.0874	0.0881	0.0886	0.0888	0.0891	0.0892	0.0894	0.0899	0.0896	0.09	0.0898	0.0907	0.0932	0.0924	0.0925	0.0926	0.0922	0.0915	0.0931	0.093	0.0922	0.0923	0.0927	0.0919	0.0916	0.0915	0.0916	0.0916	0.0917	0.092	0.0918	0.0921	0.0918	0.0924	0.0927	0.0921	0.0919	0.092	0.0921	0.0923	0.0922	0.0926	0.0924	ACR-83 + 10 uM Palmitoyl-CoA
H3	0.0744	0.0803	0.0832	0.086	0.087	0.0873	0.0878	0.0876	0.0876	0.0878	0.0882	0.0882	0.0881	0.0883	0.0884	0.0884	0.0886	0.0887	0.0888	0.0888	0.0889	0.089	0.089	0.0892	0.0893	0.0893	0.0896	0.0896	0.0896	0.0897	0.0897	0.0898	0.0899	0.0898	0.0899	0.0899	0.0904	0.0906	0.0901	0.0902	0.0902	0.0903	0.0904	0.0905	0.0904	0.0905	0.0906	ACR-83 + 10 uM Palmitoyl-CoA
H4	0.0736	0.0789	0.082	0.0847	0.0873	0.0876	0.0874	0.0876	0.0878	0.0882	0.0884	0.0885	0.0887	0.0886	0.0887	0.0887	0.0889	0.0889	0.089	0.089	0.0892	0.0892	0.0893	0.0894	0.09	0.0896	0.0898	0.0897	0.0897	0.0899	0.09	0.09	0.0902	0.0902	0.0902	0.0903	0.0914	0.0909	0.0906	0.0907	0.0907	0.0908	0.0908	0.0909	0.0909	0.0909	0.0909	ACR-83 + 10 uM Palmitoyl-CoA
H5	0.0648	0.0678	0.0695	0.0707	0.0718	0.0725	0.073	0.0731	0.0731	0.073	0.0731	0.0733	0.0738	0.0736	0.0738	0.0739	0.0741	0.0743	0.0746	0.0746	0.0747	0.0748	0.0749	0.075	0.0752	0.0752	0.0755	0.0756	0.0755	0.0756	0.0756	0.0757	0.0758	0.0758	0.0758	0.0758	0.0759	0.0761	0.0761	0.0762	0.0763	0.0763	0.0765	0.0765	0.0765	0.0766	0.0767	ACR-83 + 5 uM Palmitoyl-CoA
H6	0.0649	0.0679	0.0695	0.0707	0.0717	0.0721	0.0723	0.0725	0.0727	0.0729	0.073	0.073	0.0732	0.0733	0.0735	0.0736	0.0737	0.0738	0.074	0.0741	0.0742	0.0744	0.0744	0.0744	0.0748	0.0748	0.075	0.075	0.075	0.0751	0.0751	0.0752	0.0753	0.0753	0.0754	0.0755	0.0757	0.0758	0.0759	0.0758	0.0759	0.0759	0.076	0.0762	0.0762	0.0762	0.0763	ACR-83 + 5 uM Palmitoyl-CoA
H7	0.0635	0.0665	0.0769	0.0719	0.0707	0.0714	0.0721	0.0719	0.0724	0.0743	0.0792	0.0811	0.0821	0.0831	0.0835	0.0829	0.0833	0.0828	0.0839	0.083	0.0841	0.0833	0.0843	0.0839	0.0842	0.0836	0.0845	0.0838	0.0844	0.0842	0.0849	0.0842	0.0854	0.0847	0.0856	0.0852	0.0856	0.0853	0.0861	0.0853	0.0858	0.0853	0.0856	0.0845	0.086	0.0852	0.0859	ACR-83 + 5 uM Palmitoyl-CoA
H8	0.0647	0.068	0.0698	0.0712	0.0723	0.073	0.0732	0.0727	0.0727	0.0729	0.073	0.0732	0.0734	0.0735	0.0736	0.0737	0.0738	0.0739	0.074	0.0741	0.0743	0.0743	0.0744	0.0745	0.0745	0.0751	0.0748	0.0748	0.0748	0.0749	0.0749	0.0751	0.0752	0.0752	0.0754	0.0753	0.0754	0.0755	0.0756	0.0756	0.0757	0.0758	0.076	0.076	0.076	0.0761	0.0762	ACR-83 + 5 uM Palmitoyl-CoA
H9	0.0605	0.0614	0.0623	0.0628	0.0632	0.0636	0.0639	0.0641	0.0642	0.0647	0.0649	0.0652	0.0655	0.0656	0.0658	0.0657	0.0661	0.066	0.0662	0.0662	0.0664	0.0666	0.0666	0.0668	0.0668	0.0669	0.0671	0.0672	0.0673	0.0673	0.0674	0.0675	0.0675	0.0676	0.0677	0.0678	0.0676	0.0678	0.068	0.068	0.0681	0.0684	0.0683	0.0683	0.0684	0.0686	0.0685	ACR-83 + 1 uM Palmitoyl-CoA
H10	0.0587	0.0599	0.0607	0.0612	0.0615	0.0621	0.0625	0.0628	0.0634	0.0637	0.0638	0.064	0.0642	0.0643	0.0645	0.0645	0.0648	0.0647	0.0649	0.0651	0.0652	0.0654	0.0654	0.0655	0.0656	0.0658	0.066	0.066	0.066	0.0662	0.0663	0.0663	0.0666	0.0665	0.0666	0.0667	0.0668	0.067	0.0671	0.0671	0.0672	0.0673	0.0674	0.0676	0.0676	0.0675	0.0677	ACR-83 + 1 uM Palmitoyl-CoA
H11	0.0593	0.0606	0.0612	0.062	0.0635	0.067	0.0643	0.065	0.0653	0.0655	0.0656	0.0658	0.066	0.0663	0.0666	0.0665	0.0668	0.0669	0.0684	0.0672	0.0673	0.0675	0.0676	0.0677	0.0679	0.068	0.0681	0.0682	0.0681	0.0683	0.0683	0.0685	0.0687	0.0687	0.0689	0.0689	0.0699	0.0692	0.0692	0.0693	0.0694	0.0695	0.071	0.0697	0.0697	0.0701	0.0699	ACR-83 + 1 uM Palmitoyl-CoA
H12	0.0592	0.0609	0.0617	0.0622	0.0626	0.0629	0.0634	0.064	0.0645	0.0649	0.065	0.0654	0.0655	0.0656	0.0657	0.066	0.0659	0.066	0.0664	0.0664	0.0666	0.0668	0.0667	0.0668	0.0669	0.0672	0.0672	0.0673	0.0674	0.0676	0.0675	0.0676	0.0678	0.0679	0.0681	0.068	0.0681	0.0682	0.0683	0.0684	0.0684	0.0686	0.0686	0.0686	0.0688	0.0689	0.0689	ACR-83 + 1 uM Palmitoyl-CoA

[truncated: 2 more sheets: Supplementary Figure 5, Supplementary Table 5]
